# Supplementary material for: Analysis of Metagenomic Data Containing High Biodiversity Levels
Source: PLoS One. 2013 Mar 7;8(3):e58118. doi: 10.1371/journal.pone.0058118 (PMC3591453; doi:10.1371/journal.pone.0058118)
Supplement: File S1 — Methods and tools for population generation and analysis. This archive contains the programs and scripts developed to perform the analyses described in the paper. All the scripts have been written for UNIX-like systems (such as Linux, MacOS X or Windows with Cygwin); they are self-documenting (when run with option ‘-h’) and are released under the EU-GPL license. Detailed descriptions of the protocols used and the rationale behind them are included as plain text files. Driver scripts to reproduce the generation and analyses of synthetic datasets are also provided. Third party tools and databases from external origin have not been included and should be obtained from their respective authors. (ZIP) [file pone.0058118.s003.zip › howto/01_SYNTHETIC_HOWTO.txt]

This file describes how the synthetic populations were generated and
processed.

Summary:
========

Two sets of populations were generated: 
	- simplistic populations: used to perform an initial exploration on
the behaviour of predictors, built for full-length 16S and V3V5 from
a reference E. coli sequence, introducing point mutations at random. As
most random number generators follow a normal distribution, we expected
these datasets to follow a normal population distribution.

	- advanced populations: used to mimic three ideal, more realistic
populations for each region. These were built by picking representative
sequences from reference VAMPS databases for each region and full-length
rRNA, and generating mutants to follow log-normal population distributions
at various log(standard deviation).

	- fully realitic ideal populations were not generated because that 
entails ensuring mutations follow life restrictions (coevolution, variable 
local variability, etc...) which are not fully understood and difficult
to constrain. Instead of going to this length, we used actual experimental
data instead that has been cleaned of sequencing noise.

The process is not fully automated yet as we keep on improving on the
processes we use and the quality of the datasets. A lot of hand-typed
steps are still in use, but the most tiring and complex tasks have been
automated into scripts to ease the process and save time.

Practically all of our scripts accept a '-h/--help' option to explain
their usage and can take options as short and long named options as 
well as positional paramters and, in some cases as environment
variables as a convenience for batch processing. So, you can use

		script -h

to get help.


Pre-requisites:
===============

For more details see the provided scripts and programs. Note that you
also need

	USEARCH / UCHIME
	OTUPIPE
	Gold.fa database for chimera detection
	
	VAMPS reference databases (the ones we used were retrieved on
	2012-04-06).
	
	BLAST
	BLAT
	EMBOSS MSBAR
    	UCSC Genome Browser tools (e.g. for 'faSomeRecords')

	PSPLIT ('split (1)' variant provided in src/psplit )


Direct datasets:
================

The first set of datasets are generated using a direct approach (i. e. directly
introducing point mutations):

	1) Select a reference sequence:
		1.a) Full length
		Ecoli16S.fas	Full E. coli 16S rRNA


		1.b) V3V5
		EcoliV3V5.fas	E.coli V3-V5 region of 16S rRNA
		
		E. coli 16S rRNA was taken from E. coli wiki:

	http://ecoliwiki.net/colipedia/index.php/16S_rRNA:Gene_Product%28s%29

		The 1542 nt sequence was converted to FASTA format.
	In subdirectory variants, 20000 variants with a genetic 
	distance of .035019 % were generated by introducing 54 (53-55) point 
	mutations using EMBOSS 'msbar' program

		The sequence length was 592, for a distance of 
	0.03547297297297297297, 21 point mutations were introduced.


	2) We will produce a dataset with sequences that differ among 
	themselves by 3-3.5% and are no farther than 3-3.5% from E. coli. This 
	dataset may be useful for OTU analysis at the species level. Not so 
	for other levels.
	
	We generate 20000 mutants of each of them carrying 3.5% mutations each
	Most of the random mutations will cluster around other mutants just by
	chance using the following pseudocode:

		for i in {1..20000} ; do
			mutate sequences to 0.035 distance using msbar
			note: the number of mutations depends on sequence length
		done
		
	e.g. for the complete 16S rRNA, the actual protocol looks like
	
		mkdir seqs
		cd seqs
		for i in {1..20000} ; do 
		    n=`printf '%08d' $i`
		    msbar -sequence ../Ecoli16S.fas -count 54 -point 1 -block 0 \
		    	  -minimum 53 -maximum 55 \
		          -codon 0 -outseq seq-$n.fa
		    cat seq-$n.fa | sed -e "s/^>.*/>SEQ_$n/g" > seq-$n.fas
		    rm seq-$n.fa
		done


	3) Identify the number of OTUs present in the generated dataset: Since 
many of them may have distances between them less than 0.03%, they were 
incrementally checked using blast to ensure they represented different
"species":

	Two approaches may be used, the most straightforward, and the one
initially used (first_experiment), was to directly check all sequences 
using blast:

    formatdb -p F -i all.fasta -n db/all
    for i in variants/* ; do
	bad="no"
	blastall -p blastn -d db/all -i $i | grep Identities > kk
	while read line ; do
     	    sim=`echo $line | cut -d\( -f2 | cut -d% -f1`
	    #echo $sim
	    if [ $sim -gt 97 ] ; then
		bad="yes"
		break
	    fi
	done < kk
	if [ $bad == "no" ] ; then
	    cat $i >> all.fasta
            formatdb -p F -i all.fasta -n db/all
	else
            echo $i $bad
	fi
    done | tee bads.txt

	A script to automate this step is provided as 

		bin/blast_get_diversity.bash

	A second approach (used for a second_experiment) which should be
more efficient consists in first clustering the sequences, then extracting
representative sequences for each OTU, and finally checking these only.
The blast step is needed because a large OTU may have been split in two or
more, and then sequences might not be distant enough.

	    3.a) Run Otupipe at 97% similarity to identify existing OTUs and
	their reference sequences (otus.fa)

	    3.b) Run blast on all sequences against all others. Actually, we 
	do not need to: it is enough if we compare each against the previously 
	checked ones (i. e. we build a triangular comparison matrix).
	
		bash bin/blast_get_diversity.bash
	
	4) Extract seed sequences that do not match
	other sequences with > 97% similarity.
	
	5) This gave ~8.000 sequences.
	
	6) We decided to build 20.000-sequence datasets that contain ~8.000
	species, so the straightforward approach was to pool all sequences
	(reference, seeds and clusterables) together resulting in a 20.001
	sequences dataset.
	
Since mutations were generated by a program that uses a generic random number
generator, we expect the samples to follow a normal distribution. This may be
confirmed by curve-fitting the distribution using R.


Advanced datasets
=================

There are two concerns related to the above datasets: the first is that they
follow a random normal distribution. 

    1) Generally speaking, we expect a lognormal distribution instead. This was
    confirmed after the initial analysis of experimental data was completed.

    2) Mutations are inserted at random in the selected sequence, with disregard
    to specific sequence positions, site correlation (e.g. loops), etc... and
    all mutants stem from the same original sequence/species (E. coli)

Dealing with 1 above is easily feasible and explained below. 

Dealing with 2 can be divided in two parts: first using actually different
real species as seeds for each OTU (instead of generating all OTUS from a
single original species), and introducing the mutations at appropriate sites
and rates.

We can identify appropriate seeds from a reference database and use a distinct
species' sequence for each generated OTU, but constraining mutations requires 
analysis of the secondary structure and site evolution rates of each selected 
seed sequence and design of a complex algorithm to automate the process. Even
in that case, we would not be sure it has exactly replicated a Natural
process we are still trying to fully understand. And even if we were to
succeed, we'd have to introduce uncertainities and get data that would be
no different from experimental data. Given the availability of experimental
data, it does make more sense to use it instead of generating a synthetic
one.

As a result, the advanced datasets deal only with point 1 (using a better
population distribution) and partially with point 2 (using as OTU seeds 
real sequences actually known to belong to real different species).

The process used is as follows:

See

    bash bin/makeVAMPSsamples.sh

for a summary.

	1) Get reference databases for SSU and representative regions:
		refssu.fas
		refv3.fas
		refv3v5.fas
		refv4v6.fas
		refv6.fas
		refv6a.fas
		refv9.fas
		
	Using these datasets has a non-obvious advantage: we are using SSU
	rRNAs, so the datasets will contain bacterial as well as archaea,
	eukaryotic and unassigned sequecnes, much as we might expect in
	real life (albeit arguably not in the same proportions, but we
	cannot be sure of what usual real proportions are anyway).
	
	2) Cluster the databases using Otupipe to identify distinguishable
	clusters at the desired distance (3%) and their representative
	sequences
	
		for i in ref*.fas ; do bash bin/uclust_seqs.bash $i ; done
	
	Create a directory for each and link from within it to the otus.fa 
	file for futher processing.
		for i in ref*.fas ; do

	    	mkdir `basename $i .fas`
		cd $i
		ln -s ../uclust-minsize=1/`basename $i .fas`-97/otus.fa otus97.fas

	Finally, extract all sequences as a preparation for next step:

		mkdir seqs
		cd seqs
		psplit -L "^>" -l 1 -a 4 ../otus97.fas seq-
		i=0; for j in seq-* ; do i=$(($i+1)) ; echo mv $j seq-`printf "%06d" $i`.fas ; done
		cd ..

		cd ..
		done

	At this point, we have otus97.fas and seqs/*.fas containing all sequences
	that represent individual OTUs (together in otus97.fas, separate in seqs/*.fas)

	3) Apply an additional filter: in the clustering process, groups
	of sequences spanning a large distance may be split into separate
	subclusters even though some sequences in one subcluster may be 
	closer than 3% to some sequences in the other. In order to reduce
	their incidence, we compare all selected OTU representatives
	against the others and pick only those having at least a 3%
	distance against all others. We used BLAT instead of BLAST
	for efficiency since we do not expect a distance > 3%. However,
	BLAST may be used instead as well (at a higher cost).
	
		bash bin/blat_get_diversity.bash -h
	
	This will separate sequences and produce a listing of sequences
	that can be used as seeds for population generation.
	
	4) Make a template population distribution using R with specified
	size, log(mean) and log(sd) using
	
		bash bin/make_lognormal_template.bash -h

    	Note that this process will first generate a reference distribution
	using real, floating point numbers, but in order to decide how many
	individuals to generate for each OTU, we need integer numbers. Our
	main concern at this point is getting control on the number of OTUs, 
	so we're ready to sacrifice some "precision" instead.
	
	What we do is truncate upwards all real values to get the number
	of individuals. This means that many OTUs will be overrepresented,
	thus skewing the distribution to the right yielding a new distribution
	that has a different log(mean) and log(sd).
	
	For now, we do not care much, as long as we get a log-normal integer
	distribution with reasonable parameters.
	
	How do we know which parameter ranges are reasonable? A priori, we
	don't. But after fitting several experimental datasets, we can get
	an idea and select an actual integer log-normal distribution that
	is reasonably realistic.
	
	5) Generate population: the template states for each OTU the
	number of individuals it will harbor. Thus, for each OTU we pick
	a new sequence from the seeds, and if needed (OTU size > 1), generate 
	mutants within a small distance (1.25%) that we expect will cluster 
	together with their seed using
	
		bash bin/make_population.bash -h


Analyze synthetic datasets
--------------------------

All sequence datasets were clustered with Otupipe

	for i in refsst refv3 refv6 refv9 refv6a refv3v5 refv4v6 ; do
	  cd $i
	  for j in *.fas ; do
	    bash bin/uclust_seqs.bash --input $j
	  done
	done

uclust_seqs.bash runs a clustering process using Otupipe.bash, at three
different similarities (97% 95% 90%) with the specified minimum cluster
size (default is 1).

An auxiliary script is provided to analyze the readmap.uc output files
produced by Otupipe:
 
	for i in ref*/uclust-minsize=1/*-9? ; do
    		uclust_abundances.bash --input $i
	done
	
which calculates ACE, CHAO1 and OTU membership statistics and generates
abundance and richness listings as well as several graphics.

Additionally, all were analyzed with QIIME to build rarefaction curves 
using an in-house developed script to automate the process. 100 samples
were taken at each of 100 points.

To make the rarefaction we need sequences following a specific naming
convention. This can be achieved using 

    	bin/qiime_renameseqs.sh

The script used to make the rarefaction analysis is 

    	bin/qiime_rarefact.bash

Initial versions would use a step size of 100, but as this resulted in
excessive temporary data and running times, the current version computes
step size to calculate only 100 steps (defined inside the script).

All the process is automated in makerareshort.sh / makerarelong.sh (it was
split in two in order to run two computations in parallel).

The final results, obtained after rarefaction, were inspected and then
exported to a spreadsheet for final representation.


FINAL COMMENTS
==============

An additional criticism is that the advanced populations use the full
length of the region they simulate. This is unreal as in many cases
this region may be too large to be sequenced.

That is NOT an issue for our current interest, as we only wanted to
analyse the clustering process. Whether there are 10K OTUs using
the full length or 7K using partial length is inconsequential to
clustering results, in any case the clustering should give the OTUs
that we knew there were, no matter what their length is.

In other words, if we use say 100nt and generate 1000 OTUs, we should
see 1000 OTUs. If we use say 500nt and generate 1000 OTUS, we should
still see 1000 OTUs.

That is why we started with the simplified populations without much
concern for their distribution shape.
