# Supplementary material for: Analysis of Metagenomic Data Containing High Biodiversity Levels
Source: PLoS One. 2013 Mar 7;8(3):e58118. doi: 10.1371/journal.pone.0058118 (PMC3591453; doi:10.1371/journal.pone.0058118)
Supplement: File S1 — Methods and tools for population generation and analysis. This archive contains the programs and scripts developed to perform the analyses described in the paper. All the scripts have been written for UNIX-like systems (such as Linux, MacOS X or Windows with Cygwin); they are self-documenting (when run with option ‘-h’) and are released under the EU-GPL license. Detailed descriptions of the protocols used and the rationale behind them are included as plain text files. Driver scripts to reproduce the generation and analyses of synthetic datasets are also provided. Third party tools and databases from external origin have not been included and should be obtained from their respective authors. (ZIP) [file pone.0058118.s003.zip › howto/bin/fitlognormal.bash]

#!/bin/bash
#
#	(C) José R. Valverde, EMBnet/CNB, CSIC. 2012
#
#	Licensed under EU-GPL
#
function usage {
    cat <<END

    Usage: $0
    Usage: $0 richness
    Usage: $0 -i richness
    Usage: $0 --input richness
    Usage: $0 -h/--help     	    	(print this help)
    
    	richness: a file containing pairs of numbers, a pair per line,
	    representing each the number of individuals and the number
	    of the OTU (i. e. for each OTU we have the number of individuals
	    it contains). You can generate it with uclust_abundances.sh

    Example: $0 richness

END
}

file=""

# Parse the command line
# ----------------------
# Note that we use `"$@"' to let each command-line parameter expand to a 
# separate word. The quotes around `$@' are essential!
# We need TEMP as the `eval set --' would nuke the return value of getopt.
TEMP=`getopt -o hi:m: \
     --long help,input:,min-cluster-size: \
     -n "$0" -- "$@"`

# an invalid option was given
if [ $? != 0 ] ; then usage >&2 ; exit 1 ; fi

# Note the quotes around `$TEMP': they are essential!
eval set -- "$TEMP"

while true ; do
	case "$1" in
		-h|--help) 
		    usage ; shift ;;
		-i|--input) 
		    #echo "INPUT FILE \`$2'" 
		    file=$2 ; shift 2 ;;
		--) shift ; break ;;
		*) echo "Internal error!" >&2 ; usage ; exit 1 ;;
	esac
done

if [ "$file" == "" ] ; then
    # get richness file name
    file=${1:-"richness"}
fi

# get file directory
#	if $1 undefined this will return "."
d=`dirname "$file"`

f="${file##*/}"
ext="${file##*.}"
n="${f%.*}"
# at this point we should have
#   f=readmap.uc n=readmap ext=uc
echo "$0 $d/$f"
#exit

cd $d

if [ ! -e $f ] ; then
   echo "$f does not exist"
   exit
fi


out=$n.prm
if [ -e $out ] ; then echo "$out exists!" ; exit ; fi

R --vanilla > /dev/null 2>&1 <<END
library("MASS")
Dataset <- 
  read.table("$f",
   header=FALSE, sep="", na.strings="NA", dec=".", strip.white=TRUE)
sink("$out", append=FALSE, split=TRUE)
fitdistr(Dataset\$V1, "lognormal")
sink()
#f <- fitdistr(Dataset\$V1, "lognormal")
#write.table(f\$estimate, "$out", col.names=FALSE, row.names=FALSE, quote=FALSE, na="NA")
END
cat $out
