# Supplementary material for: Analysis of Metagenomic Data Containing High Biodiversity Levels
Source: PLoS One. 2013 Mar 7;8(3):e58118. doi: 10.1371/journal.pone.0058118 (PMC3591453; doi:10.1371/journal.pone.0058118)
Supplement: File S1 — Methods and tools for population generation and analysis. This archive contains the programs and scripts developed to perform the analyses described in the paper. All the scripts have been written for UNIX-like systems (such as Linux, MacOS X or Windows with Cygwin); they are self-documenting (when run with option ‘-h’) and are released under the EU-GPL license. Detailed descriptions of the protocols used and the rationale behind them are included as plain text files. Driver scripts to reproduce the generation and analyses of synthetic datasets are also provided. Third party tools and databases from external origin have not been included and should be obtained from their respective authors. (ZIP) [file pone.0058118.s003.zip › howto/bin/esprit.sh]

#!/bin/bash
# Run ESPRIT on a fasta file
#	The full filename path must be provided in $f or as the first 
#   command line argument
#
#	e.g.: 
#   	    esprit $HOME/somedir/somefile.fas
#   	    f=$HOME/somedir/somefile.fas esprit
#
#   	This convoluted calling options are built-in so as to make it
#   easy to pass arguments when run as a batch queue job.
#
#   (C) Jose R Valverde, EMBnet/CNB, 2009-2012
#   	jrvalverde@cnb.csic.es
#
#   Licensed under EU-GPL
#

export PATH=$HOME/ESPRIT/bin:$PATH:$HOME/bin


f=${f:-""}
if [ "$f" == "" ] ; then
    f=${1:-""}
fi

if [ ! -e "$f" ] ; then
    echo "Error: '$f' does not exist!"
    echo "Usage: $0 file.fasta"
    echo "Usage: f=file.fasta $0"
    exit
fi

echo $f

dir=`dirname $f`
file=`basename $f`
file=`basename $f | sed -e 's/[()]/-/g'`
base=`basename $f .fas`
base=`basename $base .fna`

cd $dir
if [ ! -d esprit/$base ] ; then
    mkdir -p esprit/$base
    cd esprit/$base
    ln -s $f $file

    date > ../../log/$base.esprit.times

    esprit_pc -f -i $file

    date >> ../../log/$base.esprit.times

fi

#
exit
#
# Pseudocode for esprit_cc: use it to manually recover from failures
#
#   invoking each program alone gives help
#
preproc [-p primer.fas] sequence.fas sequence_clean.fas sequence.frq;
for ((i=1; i<=10; i++)) do
  for ((j=i; j<=10; j++)) do
    kmerdist_par sequence_clean.fas 10 $i $j
  done
done
cat *.dist >> kmer.dist
split -s 100 kmer.dist
for ((i=0; i<=99; i++)) do
  needledist clean.sequence.fas kmer.dist_$i needle.dist_$i
done
cat needle.dist_* >> sequence.ndist
hcluster sequence.ndist sequence.frq
do_stat sequence.Cluster_List
