# Supplementary material for: Analysis of Metagenomic Data Containing High Biodiversity Levels
Source: PLoS One. 2013 Mar 7;8(3):e58118. doi: 10.1371/journal.pone.0058118 (PMC3591453; doi:10.1371/journal.pone.0058118)
Supplement: File S1 — Methods and tools for population generation and analysis. This archive contains the programs and scripts developed to perform the analyses described in the paper. All the scripts have been written for UNIX-like systems (such as Linux, MacOS X or Windows with Cygwin); they are self-documenting (when run with option ‘-h’) and are released under the EU-GPL license. Detailed descriptions of the protocols used and the rationale behind them are included as plain text files. Driver scripts to reproduce the generation and analyses of synthetic datasets are also provided. Third party tools and databases from external origin have not been included and should be obtained from their respective authors. (ZIP) [file pone.0058118.s003.zip › howto/bin/uclust_seqs.bash]

#!/bin/bash
#
#	uclust_seqs file.fas {minimum-cluster-size}
#
#	Cluster a sequence dataset in Fasta format using Otupipe
#   at 97%, 95% and 90% similarity, using a minimum cluster size
#   of 1 or user-specified.
#
#	This script is intended to be used with 16S data and
#   relies on Gold.fa to locate additional chimeras by default.
#   It also assumes usearch is in ~/bin/usearch.
#
#	If you want to use a different Reference Database or if
#   usearch is located elsewhere, you can either modify the script
#   or define the environment variables u and UCHIME_REFDB before
#   calling this script.
#
#	(C) Jose R Valverde, EMBnet/CNB, CSIC, 2012
#
#	Licensed under EU-GPL
#
#   $Id$
#   $Log$
#

##
##	YOU MAY LIKELY WANT TO CUSTOMIZE THIS
##
export u=${u:-"$HOME/bin/usearch"}
export UCHIME_REFDB=${UCHIME_REFDB:-"$HOME/data/gold/gold.fa"}
##
##	END OF CUSTOMIZATION SECTION
##

function usage {
    cat <<END

    Usage: $0 input.fas
    Usage: $0 input.fas min-cluster-size
    Usage: $0 -i input.fas -m min-cluster-size
    Usage: $0 --input input.fas --min-cluster-size min-clus-siz
    
    	input.fas   is the file containing the sequences to cluster
	min-cluster-size is an optional argument specifying the minimum 
	    	    number of sequences in a given cluster for it to be 
		    considered; if unspecified, it will default to '1'

    	You may use environment variables \$u and \$UCHIME_REFDB to
	select the location of usearch and the Gold reference database.
	
	Output will be saved under a subdirectory udner "uclust-minsize=m"

    Example: $0 input.fas 1

END
}

export PATH=./bin:$PATH

# minimal sanity checks (not really needed as getopt will do its own)
if [ $# -lt 1 ] ; then usage; exit ; fi

# Parse the command line
# ----------------------
# Note that we use `"$@"' to let each command-line parameter expand to a 
# separate word. The quotes around `$@' are essential!
# We need TEMP as the `eval set --' would nuke the return value of getopt.
TEMP=`getopt -o hi:m: \
     --long help,input:,min-cluster-size: \
     -n "$0" -- "$@"`

# an invalid option was given
if [ $? != 0 ] ; then usage >&2 ; exit 1 ; fi

# Note the quotes around `$TEMP': they are essential!
eval set -- "$TEMP"

MINSIZE=0
FILE=""
while true ; do
	case "$1" in
		-h|--help) 
		    usage ; shift ;;
		-i|--input) 
		    #echo "INPUT FILE \`$2'" 
		    FILE=$2 ; shift 2 ;;
		-m|--min-cluster-size)
		    # echo "MIN CUSTER SIZE $2"
		    # if $2 is a positive number, use it, ignore otherwise
		    if [[ $2 =~ ^[0-9]+$ ]] ; then MINSIZE=$2 ; fi
		    shift 2 ;;
		--) shift ; break ;;
		*) echo "Internal error!" >&2 ; usage ; exit 1 ;;
	esac
done

f=$FILE

if [ "$f" == "" ] ; then
    #echo $1
    # see if we can get it from the remaining argument list
    f=$1
    shift
fi
# get fasta file directory
# get fasta file name without extension
d=`dirname $f`
file="${f##*/}"
ext="${file##*.}"
n="${file%.*}"

if [ $MINSIZE -eq 0 ] ; then
    # see if we can retrieve it from the remaining argument list
    #export MINSIZE=1
    #export MINSIZE=3
    # set minsize to $2 ($1 after the shift) or, if undefined, to 1
    export MINSIZE=${1:-1}
fi

echo "$0 -i $f ($d $file) -m $MINSIZE"
#exit

if [ ! -e $f ] ; then
    usage
    echo "Error: $f does not exist!"
    exit
fi

cd $d

# directory to save results to
dest="uclust-minsize=$MINSIZE"

if [ ! -d $dest ] ; then mkdir $dest ; fi
cd $dest
#
# according to Schloss and Handelsman, 3, 5, 20% divergence
# represent species, genus and phylum
#
#for i in 97 95 90 80 ; do
for i in 97 95 90 ; do
    if [ -s $n-$i/otus.fa ] ; then continue ; fi
    export PCTID_ERR=$i
    export PCTID_OTU=$i
    export PCTID_BIN=$i
    export OTUTMPDIR=$n-$i-out
    
    mkdir -p $n-$i
    echo "	Doing $n-$i ($MINSIZE)"
    #pwd
    date > ../log/$n-$i.uclust.log 
    otupipe.bash ../$n.fas $n-$i &>> ../log/$n-$i.uclust.log
    date >> ../log/$n-$i.uclust.log
done
cd ..
