# Supplementary material for: Analysis of Metagenomic Data Containing High Biodiversity Levels
Source: PLoS One. 2013 Mar 7;8(3):e58118. doi: 10.1371/journal.pone.0058118 (PMC3591453; doi:10.1371/journal.pone.0058118)
Supplement: File S1 — Methods and tools for population generation and analysis. This archive contains the programs and scripts developed to perform the analyses described in the paper. All the scripts have been written for UNIX-like systems (such as Linux, MacOS X or Windows with Cygwin); they are self-documenting (when run with option ‘-h’) and are released under the EU-GPL license. Detailed descriptions of the protocols used and the rationale behind them are included as plain text files. Driver scripts to reproduce the generation and analyses of synthetic datasets are also provided. Third party tools and databases from external origin have not been included and should be obtained from their respective authors. (ZIP) [file pone.0058118.s003.zip › howto/bin/uclust_abundances.bash]

#!/bin/bash
#
#	Process an "Otupipe" readmap.uc output file to extract
# relevant information on per-group richness (how many individuals
# a group/OTU has) and community abundance (how many species with
# N individuals each are in there in the community).
#
#	Usage: invoke from within the same directory that contains
# the file "readmap.uc" or invoke with path name of readmap.uc file
#
#	Output files:
#	richnes:	Nindivs	OTU
#	abund:		NOTUs	indivs-per-OTU
#
#	(C) José R. Valverde, EMBnet/CNB, CSIC. 2012
#
#	Licensed under EU-GPL
#

function usage {
    cat <<END

    Usage: $0
    Usage: $0 readmap.uc
    Usage: $0 -i readmap.uc
    Usage: $0 --input readmap.uc
    Usage: $0 -h/--help     	    	(print this help)
    
    	readmap.uc -- the name of the 'readmap.uc' file generated by
	    	    Otupipe (directly or through uclust_seqs.cmd). By
		    default it is set to 'readmap.uc'

    This will produce a number of files (abund, richness) and graphic
    charts in PNG format (abund.png, labund.png, llabund.png, preston,png)
    in the same directory as the input file is located. Note: the richness
    file contains the OTU sizes, and may be used for curve-fitting.

    Example: $0 readmap.uc

END
}


file=""

# Parse the command line
# ----------------------
# Note that we use `"$@"' to let each command-line parameter expand to a 
# separate word. The quotes around `$@' are essential!
# We need TEMP as the `eval set --' would nuke the return value of getopt.
TEMP=`getopt -o hi:m: \
     --long help,input:,min-cluster-size: \
     -n "$0" -- "$@"`

# an invalid option was given
if [ $? != 0 ] ; then usage >&2 ; exit 1 ; fi

# Note the quotes around `$TEMP': they are essential!
eval set -- "$TEMP"

while true ; do
	case "$1" in
		-h|--help) 
		    usage ; shift ;;
		-i|--input) 
		    #echo "INPUT FILE \`$2'" 
		    file=$2 ; shift 2 ;;
		--) shift ; break ;;
		*) echo "Internal error!" >&2 ; usage ; exit 1 ;;
	esac
done

if [ "$file" == "" ] ; then
    # get readmap.uc file name
    file=${1:-"readmap.uc"}
fi

# get file directory
#	if $file is empty this will return "."
d=`dirname "$file"`

f="${file##*/}"
ext="${file##*.}"
n="${f%.*}"
# at this point we should have
#   f=readmap.uc n=readmap ext=uc
echo "$0 $d/$f"
#exit

readmap_uc=$f

cd $d

if [ ! -e $readmap_uc ] ; then
   echo "$readmap_uc does not exist"
   exit
fi

if [ -e richness ] ; then echo "already done" ; exit ; fi

notus=`cut -d '	' -f2 $readmap_uc | uniq | wc -l`
#notus=`grep -c "^>" otus.fa
#notus=`grep ">OTU_" otus.fa | tail -n 1 | cut -d_ -f2`
#check=`grep -c "^>" otus.fa`
#if [ $notus -ne $check ] ; then echo "error: bad numbers" ; exit ; fi
#echo $notus

# compute abundances
grep -v '^#' $readmap_uc | grep OTU | cut -d'	' -f10 | cut -d_ -f2 | \
	sort -n | uniq -c | sort -g >> richness
cat richness | cut -c1-7 | tr -d ' ' | sort -r -n | uniq -c > abund

cat richness | sed -e 's/^ *//g' | sed -e 's/ /	/g' | sort -t'	' -k 2 -g > richness.tab
cat abund | sed -e 's/^ *//g' | sed -e 's/ /	/g' | sort -t'	' -k 2 -g > abund.tab

# richness contains pairs   (N-indivs-of	OTU-number)
# abund contains pairs      (NOTUS-with	    	N-indivs-per-OTU)

# With this information we can compute estimators and draw plots:

#
# compute Chao1 and its variance
#

u=`grep -c " 1 " richness`
d=`grep -c " 2 " richness`
s=`cat richness|wc -l`
i=`grep -c -v '#' $readmap_uc`
ci=$(($s + ($u * (($u - 1)) / ( 2 * ($d + 1))) ))
cf=`echo "scale=2;$s + ($u * (($u - 1)) / ( 2 * ($d + 1)))" | bc -l`
#
# S_chao1 variance
#
vs=`echo "scale=2; $d * ( ((($u/$d)^4)/4) + (($u/$d)^3) + ((($u/$d)^2)/2) )" | bc -l`
#echo "S_Chao1=$ci S_Chao1(float)=$cf var(S_Chao1)=$vs Nindiv=$i S_obs=$s singletons=$u doubletons=$d"
echo -n "Nindiv=$i S_obs=$s singletons=$u doubletons=$d "
echo -n "Nindiv=$i S_obs=$s singletons=$u doubletons=$d "
echo -n "S_Chao1=$cf var(S_Chao1)=$vs "
#
# compute ACE (see Hughes et al. (2001) Appl. Env. Microbiol. v67(10) 4399-4406
#
threshold=10

# Compute all needed variables
i=0; Srare=0 ; Sabund=0; Nrare=0; Sum=0
while read line ; do
    notus=${line% *}		# remove everything after last space
    nindiv=${line#* }		# remove everything up to last space
    #echo "$line = $notus $nindiv"
    if [ $nindiv -le $threshold ] ; then
	Srare=$(($Srare + $notus))
	Nrare=$(($Nrare + $notus * $nindiv))
        Sum=$(($Sum + (($nindiv * ($nindiv - 1)) * $notus) ))
	#echo "indiv=$nindiv otus with indiv=$notus Srare=$Srare Nrare=$Nrare" 
    else
        Sabund=$(($Sabund + $notus))
	#echo "indiv=$nindiv otus with indiv=$notus Sabund=$Sabund" 
    fi
done <abund
F1=`grep " 1$" abund`
F1=${F1% *}
if [ "$F1" == "" ] ; then F1=0 ; fi

C_ACE=`echo "scale=2;1 - ($F1 / $Nrare)" | bc -l`

gammasq=`echo "scale=2;(($Srare * $Sum) / ($C_ACE * $Nrare * ($Nrare - 1))) - 1" | bc -l`
if [ `echo "$gammasq < 0" | bc` == "1" ] ; then gammasq=0 ; fi

Sace=`echo "scale=2;$Sabund + ($Srare / $C_ACE) + ($F1 / $C_ACE) * $gammasq" | bc -l`

#echo "ACE=$Sace Srare=$Srare Sabund=$Sabund F1=$F1 C_ACE=$C_ACE Sum=$Sum gammasq=$gammasq"
echo "S_ACE=$Sace"


#
# make plots
#

gnuplot <<END
    set terminal png enhanced
    set output "abund.png"
    set title "Relative species abundance"
    set xlabel "Number of individuals collected"
    set ylabel "Number of species collected"
    set style line 1 lw 3
    plot "abund" using 2:1 title "no. of species with x indivs" with boxes linestyle 1
END
gnuplot <<END
    set terminal png enhanced
    set output "labund.png"
    set title "Relative species abundance"
    set xlabel "Number of individuals collected"
    set ylabel "Number of species collected (Log_e)"
    set style line 1 lw 3
    plot "abund" using 2:(log(\$1)) title "Log_e no. of species with x indivs" linestyle 1
END
gnuplot <<END
    set terminal png enhanced
    set output "llabund.png"
    set title "Relative species abundance"
    set xlabel "Number of individuals collected (Log_e)"
    set ylabel "Number of species collected (Log_e)"
    set style line 1 lw 3
    plot "abund" using (log(\$2)):(log(\$1)) title "Log_e no. of species with x indivs" linestyle 1
END
gnuplot <<END
    set terminal png enhanced
    set output "preston.png"
    set title "Preston Plot"
    set xlabel "Individuals collected (Log_e bins)"
    set ylabel "Species collected"
    set style line 1 lw 3
    plot "abund" using (log(\$2)):1 title "no. of species with e^x indivs" with boxes linestyle 1
END
exit
