# Supplementary material for: Analysis of Metagenomic Data Containing High Biodiversity Levels
Source: PLoS One. 2013 Mar 7;8(3):e58118. doi: 10.1371/journal.pone.0058118 (PMC3591453; doi:10.1371/journal.pone.0058118)
Supplement: File S1 — Methods and tools for population generation and analysis. This archive contains the programs and scripts developed to perform the analyses described in the paper. All the scripts have been written for UNIX-like systems (such as Linux, MacOS X or Windows with Cygwin); they are self-documenting (when run with option ‘-h’) and are released under the EU-GPL license. Detailed descriptions of the protocols used and the rationale behind them are included as plain text files. Driver scripts to reproduce the generation and analyses of synthetic datasets are also provided. Third party tools and databases from external origin have not been included and should be obtained from their respective authors. (ZIP) [file pone.0058118.s003.zip › howto/bin/makeVAMPSsamples.sh]

#!/bin/bash
#
#	make synthetic samples from VAMPS derived reference databases.
#
#	José R Valverde, EMBnet/CNB, CSIC, 2012
#	
#	Licensed under EU-GPL
#
#	$Id$
#	$Log$
#

# we start from the reference datasets from VAMPS
#	First we cluster them and identify sequence representative
# of existing OTUs
#
#	The rationale is that although we know each ref seq in VAMPS
# does actually come from a different species, many have, mostly when
# dealing with fragments of 16S, very close similarity to other species
# and thus can be confused.
#
#	We want to generate synthetic datasets where we know the number
# of OTUs, so we need to ensure that at least the seeding sequences for
# each synthetic OTU are distant enough from all others to be detected
# (at least at 3% distance).
#
#	Clustering with UCLUST will yield a otus.fa file where the
# selected sequences are understood to represent distinct OTUs and
# therefore not to cluster together (at the specified distance/similarity).
#
for i in *.fas ; do
  bash bin/uclust_seqs.cmd $i
done


for i in refssu refv3 refv3v5 refv4v6 refv6a refv9 ; do
  if [ ! -d $i ] ; then mkdir $i ; fi
  cd $i
  echo $i
  # basic housekeeping
  if [ ! -e bin ] ; then  ln -s ../bin . ; fi

  if [ ! -e otus97.fas ] ; then
    ln -s ../uclust-minsize=1/$i-97/otus.fa otus97.fas
  fi

  #    clean-up otus found by usearch using blat:
  #	The rationale here is that usearch might split a large cluster
  # into separate sub-clusters (or group in separate clusters sequences
  # which might -on average- be separate enough but not individually
  #
  #	Running blat we try to identify these cases to remove them
  #
  if [ ! -e log/blat.log ] ; then
    mkdir seqs
    cd seqs
    psplit -L "^>" -l 1 -a 4 ../otus97.fas seq-
    i=0; for j in seq-* ; do i=$(($i+1)) ; echo mv $j seq-`printf "%06d" $i`.fas ; done
    cd ..
    mkdir log
    bash bin/blat_get_diversity.sh
  fi

  # we can now create a listing of sequences that may act as putative
  # seeds (sequences coming from distict species that are at least
  # 3% apart from all others
  if [ ! -e seeds.txt ] ; then ls unique/* > seeds.txt ; fi
  
  # make templates
  # Using R we can now generate a specific log-normal distribution
  # that will guide the process of building the synthetic population sample.
  bash bin/make_lognormal_template.sh 10000 0 1
  bash bin/make_lognormal_template.sh 10000 0 1.6
  bash bin/make_lognormal_template.sh 10000 0 2
  
  # make samples
  #	Note that in the process we may lose OTUs: if two sequences are
  #	exactly 3% apart, and we mutate them, it is possible some mutants
  #	will be closer than 3% to the other cluster, and in the process
  #	bring the two sets close enough that they might be clustered
  #	together.
  bash bin/make_population.sh LogNormal-0-1-10000.txt seeds.txt
  bash bin/make_population.sh LogNormal-0-1.6-10000.txt seeds.txt
  bash bin/make_population.sh LogNormal-0-2-10000.txt seeds.txt

  # now make duplicate populations
  cat LogNormal-0-1-10000.fas LogNormal-0-1-10000.fas | \
    ./bin/renameseqs.awk > LogNormal-0-1-10000x2.fas

  cat LogNormal-0-1.6-10000.fas LogNormal-0-1.6-10000.fas  | \
    ./bin/renameseqs.awk > LogNormal-0-1.6-10000x2.fas
  
  cat LogNormal-0-2-10000.fas LogNormal-0-2-10000.fas   | \
    ./bin/renameseqs.awk > LogNormal-0-2-10000x2.fas

  # finally make triplicate populations
  cat LogNormal-0-1-10000.fas LogNormal-0-1-10000.fas LogNormal-0-1-10000.fas | \
    ./bin/renameseqs.awk > LogNormal-0-1-10000x3.fas

  cat LogNormal-0-1.6-10000.fas LogNormal-0-1.6-10000.fas LogNormal-0-1.6-10000.fas | \
    ./bin/renameseqs.awk  > LogNormal-0-1.6-10000x3.fas

  cat LogNormal-0-2-10000.fas LogNormal-0-2-10000.fas LogNormal-0-2-10000.fas | \
    ./bin/renameseqs.awk  > LogNormal-0-2-10000x3.fas

  cd ..
done

# v6 is special: the number of OTUS identified by uclust_seqs is smaller
#	than 10.000, so the biggest number of different OTUs we can 
#	generate is smaller (7652 uclust OTUs, 7175 after blat cleaning)
cd refv6
  echo refv6

  if [ ! -e otus97.fas ] ; then
    ln -s ../uclust-minsize=1/$i-97/otus.fa otus97.fas
  fi

  # 	clean-up otus found by usearch using blat:
  if [ ! -e log/blat.log ] ; then
    mkdir seqs
    cd seqs
    psplit -L "^>" -l 1 -a 4 ../otus97.fas seq-
    i=0; for j in seq-* ; do i=$(($i+1)) ; echo mv $j seq-`printf "%06d" $i`.fas ; done
    cd ..
    mkdir log
    bash bin/blat_get_diversity.sh
  fi

  if [ ! -e seeds.txt ] ; then ls unique/* > seeds.txt ; fi
  
  # make templates
  bash bin/make_lognormal_template.sh 7000 0 1
  bash bin/make_lognormal_template.sh 7000 0 1.6
  bash bin/make_lognormal_template.sh 7000 0 2
  
  # make samples
  bash bin/make_population.sh LogNormal-0-1-7000.txt seeds.txt
  bash bin/make_population.sh LogNormal-0-1.6-7000.txt seeds.txt
  bash bin/make_population.sh LogNormal-0-2-7000.txt seeds.txt

  # now make duplicate populations
  cat LogNormal-0-1-7000.fas LogNormal-0-1-7000.fas | \
    ./bin/renameseqs.awk > LogNormal-0-1-7000x2.fas

  cat LogNormal-0-1.6-7000.fas LogNormal-0-1.6-7000.fas  | \
    ./bin/renameseqs.awk > LogNormal-0-1.6-7000x2.fas
  
  cat LogNormal-0-2-7000.fas LogNormal-0-2-7000.fas   | \
    ./bin/renameseqs.awk > LogNormal-0-2-7000x2.fas

  # finally make triplicate populations
  cat LogNormal-0-1-7000.fas LogNormal-0-1-7000.fas LogNormal-0-1-7000.fas | \
    ./bin/renameseqs.awk > LogNormal-0-1-7000x3.fas

  cat LogNormal-0-1.6-7000.fas LogNormal-0-1.6-7000.fas LogNormal-0-1.6-7000.fas | \
    ./bin/renameseqs.awk  > LogNormal-0-1.6-7000x3.fas

  cat LogNormal-0-2-7000.fas LogNormal-0-2-7000.fas LogNormal-0-2-7000.fas | \
    ./bin/renameseqs.awk  > LogNormal-0-2-7000x3.fas

cd ..

#
#	The initial analysis step (OTU counting)
#
for i in refssu refv3 refv3v5 refv4v6 refv6 refv6a refv9 ; do
  cd $i
  echo "*** $i ***"
  for j in *.fas ; do
    echo $j
    bash bin/uclust_seqs.cmd $j
    bash bin/uclust_seqs.cmd $j 3
  done
  cd ..
done

####
#	The final step is to be done using QIIME: make rarefaction curves.
#
#	The order has been chosen to proceed from the smaller to the
#	larger sequences.
#
for i in refv6 refv6a refv9 refv3 ; do
  cd $i
  echo "*** $i ***"
    cd qiime
    ln -s ../*.fas .
    for j in *.fas ; do
      echo $j
      bash bin/qiime_rarefact_short.sh $i
    done
    cd ..
  cd ..
done
for i in refv3v5 refv4v6 refssu ; do
  cd $i
  echo "*** $i ***"
    cd qiime
    ln -s ../*.fas .
    for j in *.fas ; do
      echo $j
      bash bin/qiime_rarefact.sh $i
    done
    cd ..
  cd ..
done

####
