# Supplementary material for: Analysis of Metagenomic Data Containing High Biodiversity Levels
Source: PLoS One. 2013 Mar 7;8(3):e58118. doi: 10.1371/journal.pone.0058118 (PMC3591453; doi:10.1371/journal.pone.0058118)
Supplement: File S1 — Methods and tools for population generation and analysis. This archive contains the programs and scripts developed to perform the analyses described in the paper. All the scripts have been written for UNIX-like systems (such as Linux, MacOS X or Windows with Cygwin); they are self-documenting (when run with option ‘-h’) and are released under the EU-GPL license. Detailed descriptions of the protocols used and the rationale behind them are included as plain text files. Driver scripts to reproduce the generation and analyses of synthetic datasets are also provided. Third party tools and databases from external origin have not been included and should be obtained from their respective authors. (ZIP) [file pone.0058118.s003.zip › howto/bin/blast_get_diversity.bash]

#!/bin/bash
#
#	blast_get_diversity.sh
#
#	Identify representative sequences at a given percentage level using BLAST
#
#	The sequences must all be stored in separate files under a subdirectory
#	named 'seqs' and named like "seq-%6d.fas" (i. e. seq-[six decimals].fas)
#
#	    # NOTE: this can be accomplished with 
#	    psplit -L ">" -l 1 -a 4 file.fas seqs-
#
#	    # if renaming sequences is needed, you can use
#	    i=0; for j in seq-* ; do i=$(($i+1)) ; cat $j | sed -e "s/^>.*/>seq-$i/g" > seq-`printf "%06d" $i`.fas ; done
#
#	Sequences are compared against all others and, if they don't match any
#	with similarity higher than the thReshold, they are assumed to be a new
#	species.
#
#	There are several ways about this, the one we use is:
#
#		- compare against previous "independent" sequences only, and
#	if distance is larger, add to the set. This will allow us to pick new
#	sequences with that minimal distance among themselves.
#
#		- a more sensible approach would be to calculate the distance
#	to the closest sequences in the whole group for each sequence, and then
#	carry out the clustering on the data using a better algorithm
#

function usage {
    echo ""
    echo "Usage: $0 {threshold}"
    echo "Usage: $0 -t {threshold}"
    echo "Usage: $0 --threshold {threshold}"
    echo ""
    echo "Example: $0 97"
    echo ""
    echo "	threshold is a number indicating the % similarity threshold"
    echo "	it is optional, if not given, it will default to 97"
    echo ""
    echo "	All sequences to be checked must be in a subdirectory named"
    echo "	'seqs' as separate '*.fas' files."
    echo ""
    echo "	This will generate data in directories blast unique assigned"
    echo "  	and cluster-{threshold} and a file 'seeds.txt'"
    echo ""
}

threshold=0

export PATH=./bin:$PATH

# Parse the command line
# ----------------------
# Note that we use `"$@"' to let each command-line parameter expand to a 
# separate word. The quotes around `$@' are essential!
# We need TEMP as the `eval set --' would nuke the return value of getopt.
TEMP=`getopt -o ht: \
     --long help,threshold \
     -n "$0" -- "$@"`

# an invalid option was given
if [ $? != 0 ] ; then usage >&2 ; exit 1 ; fi

# Note the quotes around `$TEMP': they are essential!
eval set -- "$TEMP"

while true ; do
	case "$1" in
		-h|--help) 
		    usage ; shift ;;
		-t|--threshold)
		    # echo "THRESHOLD $2"
		    # if $2 is a positive number, use it, ignore otherwise
		    if [[ $2 =~ ^[0-9]+$ ]] ; then threshold=$2 ; fi
		    shift 2 ;;
		--) shift ; break ;;
		*) echo "Internal error!" >&2 ; usage ; exit 1 ;;
	esac
done


#   After processing the command line without a threshold, check if it is
#   in the remaining arguments
#	Take threshold from first argument, and if it does not
#	exist, use 97 as default.
if [ $threshold -eq 0 ] ; then
    threshold=${1:-97}
fi
# now, it's possible that the first argument given is not a number. In that
# case, we'll print some help
if [[ ! $threshold =~ ^[0-9]+$ ]] ; then 
    usage
    exit
fi
if [ $threshold -gt 100 -o $threshold -lt 0 ] ; then
    usage
    exit
fi

echo "$0 -t $threshold"
#exit

if [ ! -d seqs ] ; then usage ; echo "error: no 'seqs' directory"; exit ; fi

if [ ! -d log ] ; then mkdir log ; fi
if [ ! -d blast ] ; then mkdir blast ; fi
if [ ! -d unique ] ; then mkdir unique ; fi
if [ ! -d assigned ] ; then mkdir assigned ; fi
if [ ! -d clusters-$threshold ] ; then mkdir clusters-${threshold} ; fi

echo "Cleaning up"
rm -f unique/* assigned/*

# for book-keeping
date -u

# populate initial blast database ensuring first sequence does not match
#	this one will be discarded on the first update.
cd blast
  cat > seqs.f <<END
>centinel
AAAAAAAAAAAAAAAAAAAAAAAAAAAAAAAAAAAAAAAAAAAAAAAAAAAAAAAAAAAAAA
END
  formatdb -i seqs.f -p F -o F
cd ..

nclusters=0
# process all sequence files
for i in seqs/*.fas ; do
    echo -n $i
    # blast against already identified representative sequences
    # We are interested only on the closest match (if it is closer than
    # the threshold, then the sequence is not a new group, if not, then it 
    # cannot be closer to any other and is a new group).
    blastall -p blastn -d blast/seqs.f -i $i -o $i.blastn -g -a 4 -b 1 -m 8
    # we could use blat instead
    # blat -t=dna -q=dna -out=blast8 blast/seqs.f $i $i.blastn
    
    # extract identity and match
    ident=`cat $i.blastn | head -n 1 | cut -d'	' -f 3`
    match=`cat $i.blastn | head -n 1 | cut -d'	' -f 2`
    if [ "$ident" == "" ] ; then ident=0 ; match="seq0" ; fi
    
    # check identity against threshold
    gt=`echo "$ident >= $threshold" | bc`
    # gt == 1 (greater-equal), gt == 0 (smaller)
    if [ "$gt" == "0" ] ; then
    	echo " is new ($ident / $match)"
    	# new group found
	cd unique
	ln -s ../seqs/`basename $i` .
	cd ..
	nclusters=$(($nclusters+1))
	grep ">" $i > clusters-$threshold/clus-$nclusters.txt
	cd blast
	#cat ../unique/*.fas ../assigned/*.fas > seqs.f
	cat ../unique/*.fas > seqs.f
	# next is unneeded if we use blat instead of blast
	formatdb -i seqs.f -p F -o F
	cd ..
    else
    	echo " matches ($ident / $match)"
    	# this sequence matches an existing group
        cd assigned
    	ln -s ../seqs/`basename $i` `basename $i .fas`-$match.fas
	cd ..
	# find its cluster
	for k in clusters-$threshold/* ; do
	    grep ">$match" $k
	    if [ $? == 1 ] ; then
	    	grep ">" $i >> $k 
		break
	    fi
	done
	# this should never happen
#	if [ $found == 0 ] ; then
#	    $((nclusters=$nclusters+1))
#	    grep ">" $i > clusters-$threshold/clus-$nclusters.txt
#	fi
    fi

done

ls -1 unique/* > seeds.txt

# for book-keeping
date -u
