# Supplementary material for: Analysis of Metagenomic Data Containing High Biodiversity Levels
Source: PLoS One. 2013 Mar 7;8(3):e58118. doi: 10.1371/journal.pone.0058118 (PMC3591453; doi:10.1371/journal.pone.0058118)
Supplement: File S1 — Methods and tools for population generation and analysis. This archive contains the programs and scripts developed to perform the analyses described in the paper. All the scripts have been written for UNIX-like systems (such as Linux, MacOS X or Windows with Cygwin); they are self-documenting (when run with option ‘-h’) and are released under the EU-GPL license. Detailed descriptions of the protocols used and the rationale behind them are included as plain text files. Driver scripts to reproduce the generation and analyses of synthetic datasets are also provided. Third party tools and databases from external origin have not been included and should be obtained from their respective authors. (ZIP) [file pone.0058118.s003.zip › howto/bin/make_population.bash]

#!/bin/bash
#
#	We need two input files:
#		one contains a list of integers (one per line) with the
# size of each OTU
#		the other contains a list of sequences to use as cluster
# / OTU seeds (e. g. ls seeds/* > seedlist.txt)
#
#	(C) José R Valverde, EMBnet/CNB. CSIC. 2012
#
#	Licensed under EU-GPL
#
#	$Log$
#

function usage {
    cat <<END

    Usage: $0 otusizes otusseds
    Usage: $0 -r otusizes -s otusseeds -h
    Usage: $0 --reference-sizes otusizes --seed-sequences otuseeds -h
    
    otusizes	-- a file containing the size of each OTU as an integer in a
    	    	    separate line, generated normally using a 
		    make_*_template.bash script, e.g. 
    	    	    	1
		    	3
		    	...
    otuseeds	-- a file listing the sequences to use as seeds for each
    	    	    OTU, one sequence file per line, e.g. 
		    	refseqs/seq01.fas
    	    	    	refseqa/seq02.fas
		    	...
    
	Default values are "population.txt" and "seeds.txt"

END

}

otusizes=""
otuseeds=""

# Parse the command line
# ----------------------
# Note that we use `"$@"' to let each command-line parameter expand to a 
# separate word. The quotes around `$@' are essential!
# We need TEMP as the `eval set --' would nuke the return value of getopt.
TEMP=`getopt -o hr:s: \
     --long help,reference-sizes:,seed-sequences: \
     -n "$0" -- "$@"`

# an invalid option was given
if [ $? != 0 ] ; then usage >&2 ; exit 1 ; fi

# Note the quotes around `$TEMP': they are essential!
eval set -- "$TEMP"

while true ; do
	case "$1" in
		-h|--help) 
		    usage ; shift ;;
		-r|--reference-sizes) 
		    #echo "REF SIZES \`$2'" 
		    otusizes=$2 ; shift 2 ;;
		-s|--seed-sequences) 
		    #echo "REF SEQS \`$2'" 
		    otuseeds=$2 ; shift 2 ;;
		--) shift ; break ;;
		*) echo "Internal error!" >&2 ; usage ; exit 1 ;;
	esac
done

# Population structure (OTU sizes), defaults to "population.txt"
if [ "$otusizes" == "" ] ; then
    otusizes=${1:-"population.txt"}
    shift
fi
# listing of pool of fasta files to use as seeds, defauls to seeds.txt
if [ "$otuseeds" == "" ] ; then
    otuseeds=${1:-"seeds.txt"}
    shift
fi

echo "$0 -r $otusizes -s $otuseeds"
#exit

if [ ! -e $otusizes ] ; then echo "error: $otusizes does not exist" ; exit ; fi
if [ ! -e $otuseeds ] ; then echo "error: $otuseeds does not exist" ; exit ; fi

# output files will be named after population-structure template (the
# file with otu sizes) after removing the extension and substituting it
# by .fas and .uc

# remove everything up to the last /
pop="${otusizes##*/}"
# remove everything after the last .
pop="${pop%.*}"
# add .fas extension
population="$pop.fas"
# add .uc extension
readmap="$pop.uc"

### echo "$population $readmap" ; exit

# allowed percent ID variability for individsuals within an OTU 
#	(should be < 1/2 · 3%)
pctid="1.25"

# since we need to work on two files simultaneously, we will use two bash
# arrays instead of reading the files line by line directly

sizes=( `cat $otusizes`)
seeds=( `cat $otuseeds`)

#number of otus is given by the number of sizes
notus=$(( ${#sizes[@]} ))
# number of avilable seeds
nseeds=$(( ${#seeds[@]} ))

### echo $notus $nseeds

if [ $notus -gt $nseeds ] ; then
	echo "error: not enough seeds to build the requested population"
	exit
fi

if [ -e $population ] ; then
	echo "error: $population already exists"
	exit
fi

if [ -e $readmap ] ; then
	echo "error: $readmap already exists"
	exit
fi


i=0
for siz in "${sizes[@]}" ; do
	# new seed
	#	new seed is ${seeds[$i]}
	### echo $siz ${seeds[$i]}
	seq=${seeds[$i]}
	i=$(($i+1))
	# add seed to the population
	cat $seq >> $population

	# annotate: seed_$i belongs to otu_$i
	# readmap.uc style annotation:
	#
	# Tab-separated fields:	
	# 1=Type, 2=ClusterNr, 3=SeqLength or ClusterSize, 4=PctId, 5=Strand, 6=QueryStart, 7=SeedStart, 8=Alignment, 9=QueryLabel, 10=TargetLabel
	# Record types (field 1): L=LibSeed, S=NewSeed, H=Hit, R=Reject, D=LibCluster, C=NewCluster, N=NoHit
	#
	# extract tag line, remove > and keep only first word
	seqname=`grep ">" $seq | sed -e 's/>//g' -e 's/ .*//g' | tr -d '\n'` 
	# extract sequence, remove whitespace and count characters
	seqlen=`grep -v ">" $seq | tr -d '[:space:]' | wc -c`
	echo "H	$i	$seqlen	100.0	+	0	0	*	$seqname	$seqname" >> $readmap

	# sequence added: decrease otu size count
	siz=$(($siz - 1))

	nmut=`echo "$seqlen * $pctid / 100" | bc`
	### echo "len: $seqlen mut:$nmut"
	# generate mutant individuals for this OTU
	while [ $siz -gt 0 ] ; do
		### echo $siz
		# mutate
		#	choose a temporary file name (note: this choice might be dangerous!)
		mutant="/tmp/mutant.$$"
		msbar -sequence $seq -count $nmut -point 1 -block 0 -codon 0 -outseq $mutant &>/dev/null
		# rename mutant sequence so we can trace it back later
		cat $mutant | sed -e "/>/ s/\$/_$siz/g" > $mutant.fas
		
		# add mutant to population
		cat $mutant.fas >> $population
		# annotate
		echo "H	$i	$seqlen	$pctid	+	0	0	*	${seqname}_$siz	$seqname" >> $readmap
		rm $mutant $mutant.fas

		# one mutant added, decrease otu size by one
		siz=$((siz - 1))
	done

        if [ `expr $i % 100` -eq 0 ] ; then echo -n "." ; fi
	### if [ $i -eq 10 ] ; then exit ; fi	# for debugging
done
