# Supplementary material for: Analysis of Metagenomic Data Containing High Biodiversity Levels
Source: PLoS One. 2013 Mar 7;8(3):e58118. doi: 10.1371/journal.pone.0058118 (PMC3591453; doi:10.1371/journal.pone.0058118)
Supplement: File S1 — Methods and tools for population generation and analysis. This archive contains the programs and scripts developed to perform the analyses described in the paper. All the scripts have been written for UNIX-like systems (such as Linux, MacOS X or Windows with Cygwin); they are self-documenting (when run with option ‘-h’) and are released under the EU-GPL license. Detailed descriptions of the protocols used and the rationale behind them are included as plain text files. Driver scripts to reproduce the generation and analyses of synthetic datasets are also provided. Third party tools and databases from external origin have not been included and should be obtained from their respective authors. (ZIP) [file pone.0058118.s003.zip › howto/bin/uclust_getindiv.bash]

#!/bin/bash
#
#   Find singleton OTUs in a readmap.uc file and output a listing to
#   standard output
#
#	(C) José R. Valverde, EMBnet/CNB, CSIC. 2012
#
#	Licensed under EU-GPL
#
function usage {
    cat <<END

    Usage: $0
    Usage: $0 readmap.uc
    Usage: $0 -i readmap.uc
    Usage: $0 --input readmap.uc
    Usage: $0 -h/--help     	    	(print this help)
    
    	readmap.uc -- the name of the 'readmap.uc' file generated by
	    	    Otupipe (directly or through uclust_seqs.cmd). By
		    default it is set to 'readmap.uc'

    Example: $0 readmap.uc

END
}

file=""

# Parse the command line
# ----------------------
# Note that we use `"$@"' to let each command-line parameter expand to a 
# separate word. The quotes around `$@' are essential!
# We need TEMP as the `eval set --' would nuke the return value of getopt.
TEMP=`getopt -o hi:m: \
     --long help,input:,min-cluster-size: \
     -n "$0" -- "$@"`

# an invalid option was given
if [ $? != 0 ] ; then usage >&2 ; exit 1 ; fi

# Note the quotes around `$TEMP': they are essential!
eval set -- "$TEMP"

while true ; do
	case "$1" in
		-h|--help) 
		    usage ; shift ;;
		-i|--input) 
		    #echo "INPUT FILE \`$2'" 
		    file=$2 ; shift 2 ;;
		--) shift ; break ;;
		*) echo "Internal error!" >&2 ; usage ; exit 1 ;;
	esac
done

if [ "$file" == "" ] ; then
    # get readmap.uc file name
    file=${1:-"readmap.uc"}
fi

# get file directory
#	if $1 undefined this will return "."
d=`dirname "$file"`

f="${file##*/}"
ext="${file##*.}"
n="${f%.*}"
# at this point we should have
#   f=readmap.uc n=readmap ext=uc
echo "$0 $d/$f"
#exit

readmap_uc=$f

cd $d

if [ ! -e $readmap_uc ] ; then
   echo "$readmap_uc does not exist"
   exit
fi


notus=`grep ">OTU_" otus.fa | tail -n 1 | cut -d_ -f2`
# sanity check
n=`grep -c "^>" otus.fa`
if [ $notus -ne $n ] ; then echo "Warning, something's a-miss in otus.fa" 1>&2 ; fi

#echo $notus
# we use the "obsoleted" seq command because {1..$var} does not
#	work in some of the systems we use.
for i in $(seq 1 1 $notus) ; do 
	# this is very inefficient: we run twice over
	# the file for each OTU, but is fast enough for us
 	n=`grep -c "OTU_$i$" readmap.uc` 
	if [ $n -eq 1 ] ; then 
		#echo "$i; $n" 
		grep "OTU_$i$" readmap.uc | cut -d '	' -f 9
	fi
done
