# Supplementary material for: Analysis of Metagenomic Data Containing High Biodiversity Levels
Source: PLoS One. 2013 Mar 7;8(3):e58118. doi: 10.1371/journal.pone.0058118 (PMC3591453; doi:10.1371/journal.pone.0058118)
Supplement: File S1 — Methods and tools for population generation and analysis. This archive contains the programs and scripts developed to perform the analyses described in the paper. All the scripts have been written for UNIX-like systems (such as Linux, MacOS X or Windows with Cygwin); they are self-documenting (when run with option ‘-h’) and are released under the EU-GPL license. Detailed descriptions of the protocols used and the rationale behind them are included as plain text files. Driver scripts to reproduce the generation and analyses of synthetic datasets are also provided. Third party tools and databases from external origin have not been included and should be obtained from their respective authors. (ZIP) [file pone.0058118.s003.zip › howto/bin/mothur-full-precluster.sh]

#!/bin/sh
#
#   Run mothur on an input data file using all three neighbor joining
#   methods and preclustering
#   	called with $f = filename.fas or $1 = filename.fas
#
#   Allowing use of the first argument or of an environment variable
#   enables us to run the command as a job in a cluster queue. In that
#   case, the full file path name should be given.
#
#   (C) Jose R Valverde, EMBnet/CNB, 2009-2012
#   	jrvalverde@cnb.csic.es
#
#
# on call we get $file the fasta formatted UNaligned sequences file name.
#
#echo "$PBS_JOBID: called with f=$f" >> log

MOTHUR=mothur

f=${f:-""}

if [ "$f" == "" ] ; then
    f=${1:-""}
fi

if [ ! -e "$f" ] ; then
    echo "Error: '$f' does not exist!"
    echo "Usage: $0 file.fas"
    echo "Usage: f=file.fas $0"
    exit
fi

dir=${dir-`dirname $f`}
fname=${ffile-`basename $f`}

dir=`dirname $f`
file=`basename $f`
base=`basename $f .fas`
#
# We assume a .fas termination!
#base=`basename $base .fna`

if [ ! -d $dir/mothur-full-pre ] ; then
	mkdir $dir/mothur-full-pre
fi
cd $dir/mothur-full-pre


# work on a subdirectory to keep things organized
if [ ! -d ${base}-mothur-pre ] ; then
  mkdir ${base}-mothur-pre
  cd ${base}-mothur-pre
  ln -s ../../ref/* .
  ln -s $f .

  # run mothur
  #	Perform a single sample analysis of the data file
  #
  #	1. Read aligned sequences (we could align them using MOTHUR as well)
  #	2. Do preclustering to reduce dataset size
  #	3. Compute distances and store in phylip format
  #	4. compute rarefaction curves and maps
  $MOTHUR <<END > mothur.out 2>&1
unique.seqs(fasta=$file)
align.seqs(candidate=$base.unique.fas,template=silva.bacteria.fasta)
filter.seqs(fasta=$base.unique.align)
unique.seqs(fasta=$base.unique.filter.fasta, name=$base.names)
pre.cluster(fasta=$base.unique.filter.unique.fasta, name=$base.unique.filter.names)
dist.seqs(fasta=$base.unique.filter.unique.fasta,output=lt)
read.dist(phylip=${base}.unique.filter.unique.phylip.dist, cutoff=0.10, precision=1000)
cluster(method=furthest)
rarefaction.single()
collect.single()
summary.single()
heatmap.bin(scale=log2, label=0.03)
heatmap.bin(scale=linear)
heatmap.bin()
read.dist(phylip=${base}.unique.filter.unique.phylip.dist, cutoff=0.10, precision=1000)
cluster(method=nearest)
rarefaction.single()
collect.single()
summary.single()
heatmap.bin(scale=log2, label=0.03)
heatmap.bin(scale=linear)
heatmap.bin()
read.dist(phylip=${base}.unique.filter.unique.phylip.dist, cutoff=0.10, precision=1000)
cluster(method=average)
rarefaction.single()
collect.single()
summary.single()
heatmap.bin(scale=log2, label=0.03)
heatmap.bin(scale=linear)
heatmap.bin()
END
  mkdir -p ../../mothur-pre
  cp $base.unique.filter.unique.precluster.fasta ../../mothur-pre/$base.aln
  cd ..
fi
cd ..
