# Supplementary material for: Analysis of Metagenomic Data Containing High Biodiversity Levels
Source: PLoS One. 2013 Mar 7;8(3):e58118. doi: 10.1371/journal.pone.0058118 (PMC3591453; doi:10.1371/journal.pone.0058118)
Supplement: File S1 — Methods and tools for population generation and analysis. This archive contains the programs and scripts developed to perform the analyses described in the paper. All the scripts have been written for UNIX-like systems (such as Linux, MacOS X or Windows with Cygwin); they are self-documenting (when run with option ‘-h’) and are released under the EU-GPL license. Detailed descriptions of the protocols used and the rationale behind them are included as plain text files. Driver scripts to reproduce the generation and analyses of synthetic datasets are also provided. Third party tools and databases from external origin have not been included and should be obtained from their respective authors. (ZIP) [file pone.0058118.s003.zip › howto/bin/qiime_rarefact.sh]

#!/bin/bash
#
#	Make rarefaction plots using QIIME toolset
#
#	This script implements the full pipeline. It needs to be 
# hand tuned in some specific instances:
#
#	For short sequences, the default Otupipe protocol fails,
# so you cannot use this approach unless you use a specially tuned
# version of Otupipe. This should not bother you if you work with
# 454 seqs, only if you process Illumina data, and even so, only
# with old unpaired reads. See the comments below for some hints,
# but we'll not discuss it as we are still studying the best
# approach.
#
#	By default, most steps store data in a subdirectory as
# a large number of files; we cannot test for them all, but if
# we test for the directory, and a previous run failed mid-way,
# our analysis would fail as well. So, by default, again, we do
# a full calculation each time.
#
#	If you are sure any previous calculation did complete the
# steps corresponding to existing subdirectories (e. g. you remove
# the directory of the last incomplete step) you can save computation
# time by setting $SAFE == "n": this will take all existing subdirs
# as valid and avoid recomputing their contents.
#
#	(C) Jose R Valverde, EMBnet/CNB, CSIC, 2011-2012
#
#	Released under EU-GPL
#

# get file directory
#	if $1 undefined this will return "."
d=`dirname "$1"`

cd $d

# get file name
file=${1:-"sequences.fas"}
# remove directory path
f="${file##*/}"
# extract file extension
ext="${file##*.}"
# remove file extension
base="${f%.*}"

# These might be optional command line parameters
num_steps=100
num_reps=100

export PATH=./bin:$PATH

# compute step size for rarefaction
step=$(( `grep -c ">" $file` / $num_steps ))

# XXX JR XXX
# this is to be used only to recover from programming mistakes and
# in order to avoid recomputing steps that are known to be correctly
# done. Valid values are "y" or "n"
#
#	$SAFE == "y" means recompute everything to be safe in case
#	some computation did not complete successfully
#	$SAFE == "n" means do not recompute if directory exists, and
#	assume that section of the computation did complete correctly
SAFE="n"


# Guard against wasting resources. Comment this if recalculation is needed
#	or, easier, remove the rarefaction_plots.html file
if [ -e ${base}/rarefaction_plots.html ] ; then echo "Done!"; exit ; fi


#1) Prepare sequences for QIIME
#	bin/qiime_renameseqs.sh $file SEQ > qiime/$file
#	cd qiime

#2) Detect OTUs using usearch/otupipe
#	We need to use the same SeqID in the mapping file as in the OTU
# table. The OTU table will take it from sequence identifiers, and so
# should us.
SID=`grep -m 1 "^>" $1 | sed -e 's/>//g;s/_.*//g' `

#if [ ! -e map ] ; then
# Make it always to set the description appropriately
        echo "#SampleID	BarcodeSequence	LinkerPrimerSequence	Description" > map
	echo "$SID	AAAAAAAAAAAAAA	GGGGGGGGGGGGGGGG	$base	Clean" >> map
#fi

if [ ! -e ${base}_otus.txt ] ; then
	echo "Picking OTUs with Otupipe"
	rm -rf ${base}_usearch
	pick_otus.py -m usearch -o ${base}_usearch -i $file --db_filepath $HOME/data/gold/gold.fa --minsize 1
#	bin/uclust_seqs.cmd $file
#3) Move to QIIME
	if [ ! -e ${base}_usearch/${base}_otus.txt ] ; then
		echo "OTU picking failed!"
		exit 1
	fi
	cp ${base}_usearch/${base}_otus.txt .
#	python bin/readmap2qiime uclust/`basename $file .fas`-97/readmap.uc > `basename $file .fas`_otus.txt
fi

#4) Make OTU table
if [ ! -e ${base}_table.txt ] ; then
	echo "Making OTU table"
	make_otu_table.py -i ${base}_otus.txt -o ${base}_table.txt
	if [ ! -e ${base}_table.txt ] ; then
		echo "OTU table creation failed!"
		exit 1
	fi
fi
#5) Rarefy
if [ $SAFE == "y" -o ! -d ${base}_rare ] ; then
	echo "Making rarefactions"
	rm -rf ${base}_rare
	multiple_rarefactions.py -i ${base}_table.txt -o ${base}_rare -n $num_reps -m $step -x `grep -c ">" $file` -s $step
fi

#6) Calculate alpha values
if [ $SAFE == "y" -o ! -d ${base}_alpha ] ; then
	echo "Computing alpha diversity"
	rm -rf alpha
	alpha_diversity.py -i ${base}_rare -o ${base}_alpha -m chao1,shannon,ace,observed_species
fi

#7) Collate data
if [ $SAFE == "y" -o ! -d ${base}_coll ] ; then
	collate_alpha.py -i ${base}_alpha -o ${base}_coll
fi

#8) Plot
if [ $SAFE == "y" -o ! -e ${base}/rarefaction_plots.html ] ; then
	rm -rf ${base}
	echo "Plotting charts"
	make_rarefaction_plots.py -i ${base}_coll -m map -o ${base}
fi
