# Supplementary material for: Analysis of Metagenomic Data Containing High Biodiversity Levels
Source: PLoS One. 2013 Mar 7;8(3):e58118. doi: 10.1371/journal.pone.0058118 (PMC3591453; doi:10.1371/journal.pone.0058118)
Supplement: File S1 — Methods and tools for population generation and analysis. This archive contains the programs and scripts developed to perform the analyses described in the paper. All the scripts have been written for UNIX-like systems (such as Linux, MacOS X or Windows with Cygwin); they are self-documenting (when run with option ‘-h’) and are released under the EU-GPL license. Detailed descriptions of the protocols used and the rationale behind them are included as plain text files. Driver scripts to reproduce the generation and analyses of synthetic datasets are also provided. Third party tools and databases from external origin have not been included and should be obtained from their respective authors. (ZIP) [file pone.0058118.s003.zip › howto/bin/qiime_rarefact.bash]

#!/bin/bash
#
#	Make rarefaction plots using QIIME toolset
#
#	This script implements the full pipeline. It needs to be 
# hand tuned in some specific instances:
#
#	For short sequences, the default Otupipe protocol fails,
# so you cannot use this approach unless you use a specially tuned
# version of Otupipe. This should not bother you if you work with
# 454 seqs, only if you process Illumina data, and even so, only
# with old unpaired reads. See the comments below for some hints,
# but we'll not discuss it as we are still studying the best
# approach.
#
#	By default, most steps store data in a subdirectory as
# a large number of files; we cannot test for them all, but if
# we test for the directory, and a previous run failed mid-way,
# our analysis would fail as well. So, by default, again, we do
# a full calculation each time.
#
#	If you are sure any previous calculation did complete the
# steps corresponding to existing subdirectories (e. g. you remove
# the directory of the last incomplete step) you can save computation
# time by setting $SAFE == "n": this will take all existing subdirs
# as valid and avoid recomputing their contents.
#
#	(C) Jose R Valverde, EMBnet/CNB, CSIC, 2011-2012
#
#	Released under EU-GPL
#

function usage {
    echo ""
    echo "Usage:"
    echo "    $0 -q -s -h -i file -d database -n num_steps -r num_reps"
    echo ""
    echo "    $0 --quality-filter --safe-mode --help --input file "
    echo "            --gold-database database --num-steps n --num-replicas n "
    echo ""
    echo "    FILE=file FILTER='y/n' $0"
    echo ""
    echo "    All arguments are optional. If unused, defaults will be used"
    echo "    instead. Note that the input file may also be provided from"
    echo "    an environment variable, which is useful for batch submission"
    echo ""
    echo "       e. g.     qsub -v FILE=path/to/file,FILTER=y $0"
    echo ""
    exit
}

function is_int() {
    return $(test "$@" -eq "$@" > /dev/null 2>&1)
    # an alternate test might be
#    if [[ $var == [0-9]* ]] ; then is_integer ; fi
#    if [[ $var =~ ^-?[0-9]+$ ]] ; then is_integer ; fi
}

# default values
# --------------

# Set this to "n" to disable quality filtering at the OTU picking
# step. Normally you do not want to disable it, unless you are sure
# the dataset is free from noise, chimeras, etc...
# Using QF="y" will enable use of the gold.fa database, which needs
# also be specified
# QF="y"
# GOLD=$HOME/data/gold/gold.fa
QF=${FILTER:-"n"}	    	# use quality filtering with the gold database
GOLD="$HOME/data/gold/gold.fa"

# this is to be used only to recover from programming mistakes or
# in order to avoid recomputing steps that are known to be correctly
# done. Valid values are "y" or "n"
#
#	$SAFE == "y" means recompute everything to be safe in case
#	some computation did not complete successfully
#	$SAFE == "n" means do not recompute if directory exists, and
#	assume that section of the computation did complete correctly
SAFE="n"    	# do not recompute already existing directory steps

# These might be optional command line parameters
num_steps=100
#num_reps=100
# speed it up
num_reps=20

export PATH=./bin:$PATH

# Parse the command line
# ----------------------
# Note that we use `"$@"' to let each command-line parameter expand to a 
# separate word. The quotes around `$@' are essential!
# We need TEMP as the `eval set --' would nuke the return value of getopt.
TEMP=`getopt -o qshi:d:n:r: \
     --long quality-filter,safe-mode,help,input:,gold-database:,num-steps:,num-replicas: \
     -n "$0" -- "$@"`

# an invalid option was given
if [ $? != 0 ] ; then usage >&2 ; exit 1 ; fi

# Note the quotes around `$TEMP': they are essential!
eval set -- "$TEMP"

while true ; do
	case "$1" in
		-h|--help) 
		    usage ; shift ;;
		-q|--quality-filter) 
		    #echo "QUALITY FILTERING" 
		    QF="y" ; shift ;;
		-s|--safe-mode) 
		    #echo "SAFE MODE (will recompute everything)"
		    SAFE="y" ; shift ;;
		-i|--input) 
		    #echo "INPUT FILE \`$2'" 
		    FILE=$2 ; shift 2 ;;
		-d|--gold-database) 
		    #echo "GOLD DATABASE \`$2'" 
		    GOLD=$2 ; shift 2 ;;
		-n|--num-steps)
		    # echo "NUM STEPS $2"
		    # if $2 is a positive number, use it, ignore otherwise
		    if [[ $2 =~ ^[0-9]+$ ]] ; then num_steps=$2 ; fi
		    shift 2 ;;
		-r|--num-replicas)
		    # echo "NUM REPLICAS $2"
		    # if $2 is a positive number, use it, ignore otherwise
		    if [[ $2 =~ ^[0-9]+$ ]] ; then num_reps=$2 ; fi
		    shift 2 ;;
		--) shift ; break ;;
		*) echo "Internal error!" >&2 ; usage ; exit 1 ;;
	esac
done

# sanity checks
# -------------

# check if the filename was specified as an unnamed argument
file=${1:-""} ; shift

# get file name from environment variable as a last resort
#   	We allow the input file not to be specified in the
#   	command line, so it may be taken from an environment
#   	variable when run in batch mode.
#   	This is OK as we only want this for batch submission
#   	when we cannot give any command line arguments: if 
#   	we got it from a command line arg. then we are not in batch
#   	mode.
#   	Provide a safe default.
if [ "$file" == "" ] ; then
    file=${FILE:-"sequences.fas"}
fi

# get file directory
#	if $FILE undefined this will return "."
d=`dirname "$file"`
cd $d

# remove directory path
f="${file##*/}"
# extract file extension
ext="${file##*.}"
# remove file extension
base="${f%.*}"

if [ ! -e $f ] ; then echo "Error: input file '$file' must exist!" >&2; exit 1 ; fi

# compute step size for rarefaction
step=$(( `grep -c "^>" ./$f` / $num_steps ))

# ensure we have a reference database for quality filtering
if [ "$GOLD" == "" ] ; then QF="n" ; fi


# Guard against wasting resources. Use '-s' if full recalculation is needed
#	or, easier, remove the $base/rarefaction_plots.html file
if [ $SAFE = "n" ] ; then
    if [ -e ${base}/rarefaction_plots.html ] ; then 
    	echo "Done!"; exit 
    fi
fi

cat <<END
*** 
$0 \\
	-q ($QF) -s ($SAFE) -i $file \\
	-d $GOLD -n $num_steps -r $num_reps
***
END
#exit

# Prepare sequences for QIIME
# ---------------------------
#   This should not be uncommented unless absolutely needed, it is
#   better done by hand. It is left here only as a reminder for myself.
#	bin/qiime_renameseqs.sh $file SEQ > qiime/$file
#	cd qiime


# Detect OTUs using usearch/otupipe
# ---------------------------------
#	We need to use the same SeqID in the mapping file as in the OTU
# table. The OTU table will take it from sequence identifiers, and so
# should we.
SID=`grep -m 1 "^>" $f | sed -e 's/>//g;s/_.*//g' `

# Make map always to set the description appropriately
echo "#SampleID	BarcodeSequence	LinkerPrimerSequence	Description" > map
echo "$SID	AAAAAAAAAAAAAA	GGGGGGGGGGGGGGGG	$base	Clean" >> map

if [ "$SAFE" == "y" -o ! -e ${base}_otus.txt ] ; then
	echo "Picking OTUs with Otupipe"
	rm -rf ${base}_usearch
	if [ "$QF" == "y" ] ; then
		pick_otus.py -m usearch -o ${base}_usearch -i $file --db_filepath $GOLD --minsize 1
	else
		pick_otus.py -o ${base}_usearch -i $file
	fi
	
	# this is a placeholder/reminder that sometimes we need/want
	# to do it manually.
	#	bin/uclust_seqs.cmd $file
	
# Make OTUs visible
# -----------------
	if [ ! -e ${base}_usearch/${base}_otus.txt ] ; then
		echo "OTU picking failed!"
		exit 1
	fi
	cp ${base}_usearch/${base}_otus.txt .

        # IF the otus were generated manually, we should use this instead
	# python bin/readmap2qiime uclust-minsize=1/`basename $file .fas`-97/readmap.uc > `basename $file .fas`_otus.txt
fi

# Make OTU table
# --------------
if [ "$SAFE" == "y" -o ! -e ${base}_table.txt ] ; then
	echo "Making OTU table"
	make_otu_table.py -i ${base}_otus.txt -o ${base}_table.txt
	if [ ! -e ${base}_table.txt ] ; then
		echo "OTU table creation failed!"
		exit 1
	fi
fi
# Rarefy
# ------
if [ "$SAFE" == "y" -o ! -d ${base}_rare ] ; then
	echo "Making rarefactions"
	rm -rf ${base}_rare
	multiple_rarefactions.py -i ${base}_table.txt -o ${base}_rare -n $num_reps -m $step -x `grep -c ">" $file` -s $step
fi

# Calculate alpha values
# ----------------------
if [ "$SAFE" == "y" -o ! -d ${base}_alpha ] ; then
	echo "Computing alpha diversity"
	rm -rf alpha
	alpha_diversity.py -i ${base}_rare -o ${base}_alpha -m chao1,shannon,ace,observed_species
fi

# Collate data
# ------------
if [ "$SAFE" == "y" -o ! -d ${base}_coll ] ; then
	collate_alpha.py -i ${base}_alpha -o ${base}_coll
fi

# Plot
# ----
if [ "$SAFE" == "y" -o ! -e ${base}/rarefaction_plots.html ] ; then
	rm -rf ${base}
	echo "Plotting charts"
	make_rarefaction_plots.py -i ${base}_coll -m map -o ${base}
fi

# Clean up
# --------
# Clean up to free space (we may generate tens or hundreds of thousands 
#   of files): if all went well, we do not need them any longer
#
#   NOTE that we leave everything around if SAFE mode was selected
#   so that results can be inspected and verified manually.
#
if [ "$SAFE" == "n" -a -e ${base}/rarefaction_plots.html ] ; then
    rm -rf ${base}_rare ${base}_alpha ${base}_coll ${base}_usearch ${base}_otus.txt ${base}_table.txt
fi
