# Supplementary material for: Analysis of Metagenomic Data Containing High Biodiversity Levels
Source: PLoS One. 2013 Mar 7;8(3):e58118. doi: 10.1371/journal.pone.0058118 (PMC3591453; doi:10.1371/journal.pone.0058118)
Supplement: File S1 — Methods and tools for population generation and analysis. This archive contains the programs and scripts developed to perform the analyses described in the paper. All the scripts have been written for UNIX-like systems (such as Linux, MacOS X or Windows with Cygwin); they are self-documenting (when run with option ‘-h’) and are released under the EU-GPL license. Detailed descriptions of the protocols used and the rationale behind them are included as plain text files. Driver scripts to reproduce the generation and analyses of synthetic datasets are also provided. Third party tools and databases from external origin have not been included and should be obtained from their respective authors. (ZIP) [file pone.0058118.s003.zip › howto/bin/make_lognormal_template.bash]

#
#   make lognormal template
#
#   Make a log-normal distribution to use as template for population
#   generation by make_population.sh
#
#   	This is a counterintuitive command. Please, read carefully.
#
#   	This command takes three arguments:
#
#   	    NOTUS   -- number of OTUs
#   	    MEANLOG -- log(mean) for the REFERENCE distribution
#   	    SDLOG   -- log(sd) for the REFERENCE distribution
#
#   The key word here is REFERENCE. Please, read on.
#
#   Using these values, this command will generate a REFERENCE distribution
#   using R. Now, this distribution will contain many values less than one,
#   and so, to calculate population OTU sizes, we will round off values up
#   thus skewing the distribution to the right. The net result will be that
#   the final distribution will have a log(mean) and log(sd) that are different
#   from those specified in the command line.
#
#   We will calculate those values and report them, and name the final
#   population OTU sizes file after those, but the point to remember is
#   that you will get two files
#
#   	    LogNormal-$NOTUS-$SDLOG-$MEANLOG-template.txt
#   	    	    This one will contain the reference distribution that
#   	    	    complies with the requested values AND the final up-rounded
#   	    	    integer distribution that does NOT.
#
#   	    LogNormal-M-S-N.txt
# 	    	    This one will contain the corresponding, integer, up-rounded
#   	    	    vlaues, and the name will indicate the actual corresponding
#   	    	    final parameters.
#
#   (C) José R. Valverde, EMBnet/CNB, CSIC. 2012
#   Licensed under EU-GPL
#
#
function usage {
    cat<<END
    
    Usage: $0 [notus] [meanlog] [sdlog] [-h]
    Usage: $0 [-n notus] [-m meanlog] [-s sdlog] [-h]
    Usage: $0 [--notus notus] [--log-mean meanlog] [--log-sd sdlog] [--help]
    
    Default values are: notus=1000 log(mean)=0 log(sd)=1
    
    This will generate a reference real log-normal distribution with the 
    specified parameters, and a derived integer log-normal distribution 
    using the ceiling-rounded values which will, therefore, have different 
    parameters instead. These are printed out at the end and saved in another
    file:
    
    	LogNormal-notus-meanlog-sdlog-template.txt
	    -- the real and integer distribution values
    	LogNormal-notus-meanlog-sdlog-template.prm
	    -- the parameters measured for the reference population by
	    a curve fit, which should be close to the command line arguments,
	    and the actual parameters of the integer derived distribution
	    which should be right-skewed (bigger) than the command line ones
	Lognormal-notus-meanlog-sdlog.txt
    	    -- the integer distribution to use with make_population.sh

END
}

NOTUS=-1
MEANLOG=-1
SDLOG=-1

# Parse the command line
# ----------------------
# Note that we use `"$@"' to let each command-line parameter expand to a 
# separate word. The quotes around `$@' are essential!
# We need TEMP as the `eval set --' would nuke the return value of getopt.
TEMP=`getopt -o hn:m:s: \
     --long help,notus:,log-mean:,log-sd: \
     -n "$0" -- "$@"`

# an invalid option was given
if [ $? != 0 ] ; then usage >&2 ; exit 1 ; fi

# Note the quotes around `$TEMP': they are essential!
eval set -- "$TEMP"

while true ; do
	case "$1" in
		-h|--help) 
		    usage ; shift ;;
		-n|--notus)
		    # echo "NUM OTUS $2"
		    # if $2 is a positive number, use it, ignore otherwise
		    if [[ $2 =~ ^[0-9]+$ ]] ; then NOTUS=$2 ; fi
		    shift 2 ;;
		-m|--log-mean)
		    # echo "log(mean) $2"
		    # if $2 is a positive number, use it, ignore otherwise
		    if [[ $2 =~ ^[0-9]+$ ]] ; then MEANLOG=$2 ; fi
		    shift 2 ;;
		-s|--log-sd)
		    # echo "log(sd) $2"
		    # if $2 is a positive number, use it, ignore otherwise
		    if [[ $2 =~ ^[0-9]+$ ]] ; then SDLOG=$2 ; fi
		    shift 2 ;;
		--) shift ; break ;;
		*) echo "Internal error!" >&2 ; usage ; exit 1 ;;
	esac
done


# if no values could be got from named arguments, then try to get
# them from the remaining args, but note that then they will be
# position dependent
if [ $NOTUS -eq -1 ] ; then NOTUS=${1:-1000} ; shift ; fi
if [ $MEANLOG -eq -1 ] ; then MEANLOG=${1:-0} ; shift ; fi
if [ $SDLOG -eq -1 ] ; then SDLOG=${1:-1} ; shift; fi

echo "$0 -n $NOTUS -m $MEANLOG -s $SDLOG"
#exit

# refuse to overwrite existing files
if [ -e LogNormal-$MEANLOG-$SDLOG-$NOTUS-template.txt ] ; then
	echo "error: LogNormal-$MEANLOG-$SDLOG-$NOTUS-template.txt exists"
	exit
fi
if [ -e LogNormal-$MEANLOG-$SDLOG-$NOTUS.txt ] ; then
	echo "error: LogNormal-$MEANLOG-$SDLOG-$NOTUS.txt exists"
	exit
fi


R --vanilla <<END
LogNormalSamples <- as.data.frame(matrix(rlnorm($NOTUS*1, meanlog=$MEANLOG, 
  sdlog=$SDLOG), ncol=1))
rownames(LogNormalSamples) <- paste("sample", 1:$NOTUS, sep="")
colnames(LogNormalSamples) <- "obs"
LogNormalSamples\$int <- with(LogNormalSamples, ceiling(obs))
write.table(LogNormalSamples, "LogNormal-$MEANLOG-$SDLOG-$NOTUS-template.txt", 
  sep="\t", col.names=FALSE, row.names=FALSE, quote=FALSE, na="NA")
END

# fit distributions and get actual parameters
R --vanilla <<END
library("MASS")
Dataset <- 
  read.table("LogNormal-$MEANLOG-$SDLOG-$NOTUS-template.txt",
   header=FALSE, sep="", na.strings="NA", dec=".", strip.white=TRUE)
sink("LogNormal-$MEANLOG-$SDLOG-$NOTUS-template.prm", append=FALSE, split=TRUE)
fitdistr(Dataset\$V1, "lognormal")
fitdistr(Dataset\$V2, "lognormal")
sink()
f2 <- fitdistr(Dataset\$V2, "lognormal")
write.table(f2\$estimate, "kkk", col.names=FALSE, row.names=FALSE, quote=FALSE, na="NA")
END
ML=`head -n 1 kkk`
SDL=`tail -n 1 kkk`
rm -f kkk
echo "Final log(mean)=$ML log(sd)=$SDL"

cut -d'	' -f2 LogNormal-$MEANLOG-$SDLOG-$NOTUS-template.txt > LogNormal-$MEANLOG-$SDLOG-$NOTUS.txt
