# Supplementary material for: Analysis of Metagenomic Data Containing High Biodiversity Levels
Source: PLoS One. 2013 Mar 7;8(3):e58118. doi: 10.1371/journal.pone.0058118 (PMC3591453; doi:10.1371/journal.pone.0058118)
Supplement: File S1 — Methods and tools for population generation and analysis. This archive contains the programs and scripts developed to perform the analyses described in the paper. All the scripts have been written for UNIX-like systems (such as Linux, MacOS X or Windows with Cygwin); they are self-documenting (when run with option ‘-h’) and are released under the EU-GPL license. Detailed descriptions of the protocols used and the rationale behind them are included as plain text files. Driver scripts to reproduce the generation and analyses of synthetic datasets are also provided. Third party tools and databases from external origin have not been included and should be obtained from their respective authors. (ZIP) [file pone.0058118.s003.zip › howto/bin/qiime_renameseqs.sh]

#!/bin/bash
#
#   Usage:
#
#	qiime_renameseqs.sh file.fas NAME > out.fas
#
#	rename sequences for use with QIIME
#
#	(C) Jose R Valverde, EMBnet/CNB, CSIC, 2012
#
#	Licensed under EU-GPL
#
#   $Id$
#   $Log$
#

function usage {
    cat >&2 <<END

    Usage: $0 fasta-file PREFIX > output.fas
    Usage: $0 -i fasta-file -p PREFIX -o output.fas
    Usage: $0 --input fasta-file --prefix PREFIX --output output.fas

    All sequences in the input fasta file will be renamed as >PREFIX_number
    If no -o output-file is specified, output will go to standard output
    (useful for pipelines).

END
}

# Parse the command line
# ----------------------
# Note that we use `"$@"' to let each command-line parameter expand to a 
# separate word. The quotes around `$@' are essential!
# We need TEMP as the `eval set --' would nuke the return value of getopt.
TEMP=`getopt -o hi:p:o: \
     --long help,input:,prefix:,output: \
     -n "$0" -- "$@"`

# an invalid option was given
if [ $? != 0 ] ; then usage >&2 ; exit 1 ; fi

# Note the quotes around `$TEMP': they are essential!
eval set -- "$TEMP"

f=""
n=""
o=""
while true ; do
	case "$1" in
		-h|--help) 
		    usage ; shift ;;
		-i|--input) 
		    #echo "INPUT FILE \`$2'" 
		    f=$2 ; shift 2 ;;
		-o|--output) 
		    #echo "INPUT FILE \`$2'" 
		    o=$2 ; shift 2 ;;
		-p|--prefix) 
		    #echo "PREFIX \`$2'" 
		    n=$2 ; shift 2 ;;
		--) shift ; break ;;
		*) echo "Internal error!" >&2 ; usage ; exit 1 ;;
	esac
done

if [ "$f" == "" ] ; then
    f=${1:-"sequences.fas"} ; shift
fi

if [ "$n" == "" ] ; then
    n=${1:-"SEQ"} ; shift
fi

if [ "$o" == "" ] ; then
    o=${1:-""} ; shift
fi

echo "$0 -i '$f' -p '$n' -o '$o'"
#exit

if [ ! -e "$f" ] ; then usage; echo "Error: $f must exist!" >&2 ; exit; fi

dir=`dirname "$f"`
file=`basename $f`

cd $dir

if [ "$o" == "" ] ; then
cat $file | awk "/>/ {s+=1; printf \">${n}_%08d\n\",s }
!/>/ { print }"
else
    if [ -e "$o" ] ; then 
	usage
	echo "Error: $o exists, cowardly refusing to overwrite it" >&2
	exit
    fi
cat $file | awk "/>/ {s+=1; printf \">${n}_%08d\n\",s }
!/>/ { print }" > $o

exit
fi

#
# old, very slow, but easier to understand, version
#
i=0

cat $file | while read l ; do
    if [ `expr "$l" : '>'` -ne 0 ] ; then
#	echo `expr "$l" : '>'`
        i=$(($i+1))
#	echo $l.$i
        echo ">${n}_"`printf %08d $i`
    else
    	echo $l 
    fi
done
