# Supplementary material for: Analysis of Metagenomic Data Containing High Biodiversity Levels
Source: PLoS One. 2013 Mar 7;8(3):e58118. doi: 10.1371/journal.pone.0058118 (PMC3591453; doi:10.1371/journal.pone.0058118)
Supplement: File S1 — Methods and tools for population generation and analysis. This archive contains the programs and scripts developed to perform the analyses described in the paper. All the scripts have been written for UNIX-like systems (such as Linux, MacOS X or Windows with Cygwin); they are self-documenting (when run with option ‘-h’) and are released under the EU-GPL license. Detailed descriptions of the protocols used and the rationale behind them are included as plain text files. Driver scripts to reproduce the generation and analyses of synthetic datasets are also provided. Third party tools and databases from external origin have not been included and should be obtained from their respective authors. (ZIP) [file pone.0058118.s003.zip › howto/02_FIELD_HOWTO.txt]

This file describes the procedure followed to analyze field data. A summary
is introduced first, then the full details are discussed and finally an
example is given.

Summary
=======

The process is relatively simple, but costly in computation time. We are
concerned with minimal loss of information (or maximum information use).

Since sequences have been cleaned of noise and only high-quality sequences
are used to start the analysis, we assume that most information in them
is legit. The problem is how to ensure all this information is used.

Sequences from the field will usually consist on a mixture of bacterial
(the vast majority in principle), eukaryotic, other, and unknown sequences.

To start with, all sequences that are known to be of non-target origin
(eukaryotic, viral...) should be discarded. To this end, we need to identify 
them using taxonomic assignment.

In our hands, blast followed by Megan gave more accurate results than other 
approaches.

The remaining sequences will consist of bacterial and unassignable sequences.

Unclassifiable sequences will in principle contain a minor number of 
contaminants, a large number of "ambiguous" sequences (sequences that
match more than one species) and new, unknown sequences.

We have carried out clustering analysis of the different groups and found
that very few sequences in the unclassified group would normally cluster
as eukaryotic (usually <10). The problem then remains defining how many
of the unclassified sequences can be recovered as OTUs.

We decided to set the limit on sequences that clustered as singletons.

Sequences clustering as 2+ clusters could be accepted as representing at least
two individuals in the same species, and hence support for that OTU is
considered adequate. These are the majority of sequences in our experience.

Singletons might be either new species or sequences with too many errors,
and there is no way to tell them appart. However, a species with only one
individual in several tens or hundreds of thousands will likely have little
or no influence in the community and can be adscribed to the Preston limit,
or to migratory, temporary spureous sequences, and hence ignoring them is
most likely inocuous for population analysis. It is for these reasons
that they are ignored.


Analysis
========

To carry out the analysis, the process is as follows:

1) Run blast to compare the available experimental dataset against Silva. We
tried with Greengenes, Silva and RDP, and found that Silva gave the best
speed/quality tradeoff (faster than RDP and similar quality, which is greater
in both cases than with Greengenes).

    An auxiliary script is provided. You should read and customize the
    script to suit your needs (mainly, database and executable search path)
    
    	blaster.bash


2) Process Blast output and Fasta file with Megan to obtain taxonomic 
assignments


3) Extract undesired sequences (usually Eukaryota for us) using Megan
by selecting the corresponding node and ensuring that all summarized reads 
are included.


4) Extract desired sequences (usually Bacteria for us) by selecting their
node(s) and including summarized reads.


5) You can try to extract the remaining reads (cellular organisms node,
root node, unassigned + summarized reads...), and join all of them 
together later. We find it easier to substract the desired + undesired
reads from the full dataset instead.

    Joining the reads is simple: just use 'cat(1)'
    
    	cat reads-root.fa + reads-cellular_organisms.fas.... > reads-UC.fas

    Extracting read groups is simple as well: we use UCSC GB faSomeRecords
    and name lists:
    	To create a name list
	    grep -c "^>" xxx.fas | tr -d'>' > xxx.lst
	To join name lists
	    cat list1.lst list2.lst... > listtotal.lst
    	To intersect/substract/etc.. name lists use comm(1) and uniq(1), e.g.
	    names in list1 but not in list2: comm -23 list1 list2 > out.lst
	    names in list2 but not in list1: comm -13 list1 list2 > out.lst
	    names in both, list1 and list2:  comm -12 list1 list2 > out.lst
	    names not in both files: cat list1 list2 | sort | uniq -u > out.lst
	    etc...
	To extract sequences in a name list
	    faSomeRecords masterfile.fas list.lst outputfile.fas
	To extract sequences NOT in a name list
    	    faSomeRecords -exclude masterfile.fas list.lst outputfile.fas
	    

To visualize this: Let us assume you have
	
	root (500 reads)
		cellular organisms (1000 reads)
			Bacteria (7500 including subtree)
			Eukaryota (500 including subtree)
			Archaea (1500 including subtree)
		unassigned (2000 including subtree).

and are interested in Bacterial and Archaeal biodiversity.

Here, 3500 reads could not be classified accurately (those grouped in the 
root and cellular organism nodes, plus the unassigned reads).
		
We could add all Bacteria + Archaea to get a total of 10000 sequences, but we
would not know how many OTUs they represent. Clustering these 10000 reads
would give us the number of OTUs we know for sure can be identified as being
of interest for us. The problem now is that there may be many other OTUs
(species) which may have a significant presence that would not be 
accounted for because they do not uniquely match a single known species.

We may extract Eukaryota, and cluster the remaining reads (bacteria,
archaea plus all unclassified reads), but then we may be calculating too
many OTUS because we are introducing many doubtful singletons. We want
to remove doubtful reads.

The most sensible approach is to remove singletons from the unclassified
reads. We cannot remove singletons from desired+uclassified for then we
would also remove singletons from known species which we know are correctly
identified by blast+megan.


6) So, the next step is to remove singletons from uclassified reads. To do
this you can

	- extract reads in nodes root, cellular organisms, and the 
	unclassified subtree and pool them together with 'cat' e.g.
	
	cat reads-root.fas reads-cellular_organisms.fas reads-unassigned.fas \
		> unclassified.fas
	
	- extract desired (bacteria and archaea) and undesired reads
	and then subtract them from the full dataset. This can be done
	making listings of read names and using these listings with
	UCSC GB 'faSomeRecords'
	
	grep ">" reads-bacteria.fas  | tr -d'>' > reads-bacteria.lst
	grep ">" reads-archaea.fas   | tr -d'>' > reads-archaea.lst
	grep ">" reads-eukaryota.fas | tr -d'>' > reads-eukaryota.lst
	cat reads-bacteria.lst reads-archaea.lst reads-eukaryota.lst | sort \
		> known.lst
	
	bin/faSomeRecords -exclude all.fas known.lis unclassified.fas

    Which method is more convenient may depend on the number of unclassified
    nodes you get in Megan or personal preferences.

Once we have extracted the unclassified reads, then we can try to find
singletons amongst them:

	- cluster unclassified reads using Otupipe (we prefer for simplicity
	our uclust_seqs.sh script).
	
		uclust_seqs.sh unclassified.fas
		
	- process the readmap.uc file to identify singletons and save their
	IDs to a new list file
	
		bash bin/uclust_getindiv.bash \ 
			uclust-minsize=1/reads-unclassified-97/readmap.uc \
			> unclassified-singletons.lst
	
	- extract the singletons from the fasta tile using SRA faSomeRecords
		
		bin/faSomeRecords -exclude reads-unclassified.fas \
			unclassified-singletons.lis \
			unclassified-no-singletons.fas

At this point we know the number of OTUs in the desired, assigned, subset
(Bacteria+ Archaea), and the number of OTUs in the extra, unclassified
dataset (with and without singletons). We cannot just add both numbers,
because it is possible that some of the unclassified OTUs may merge
with already identified OTUs. We need a final clustering step bringing
them all together.

We can now pool the unclassified reads, minus singletons, with the desired
reads (bacteria + archaea in our case):

	cat reads-bacteria.fas reads-archaea.fas unclassified-no-singletons.fas \
		> reads-valid.fas

and cluster them to get the final, definitive number of OTUs

	bash bin/uclust_seqs.sh reads-valid.fas

Additional checks are possible:

    - group together desired reads plus unclassified-singletons and cluster
    to learn how many singletons might be desired sequences (but would not
    add OTUs) and how many are extra OTUs (contaminants, errors or new species)
    
    - group together undesired reads plus unclassified-singletons and cluster
    to learn how many singletons are certanly contaminants and how many not
    sure
    
    - group together desired plus all unclassified and compare with desired
    and with desired plus unclassified-singletons
    
    - group together undesired plus all unclassified and compare with undesired
    and with undesired plus unclassified-singletons
    
    - group unclassified-minus-singletons with undesired and see how many
    contaminants we may erroneously have included in the analysis
    
A fully safe protocol would be

    - identify desired
    - identify undesired
    - identify unclassified
    - cluster unclassified with undesired and remove any matches (i. e. take
    the singletons, which we know for sure are not contaminants)
    - cluster the result with desired and remove any matches (i. e. take the
    singletons, which we do not know if they are correct)
    - cluster the remaining ones and remove singletons (the ones we finally
    do not know if they are new or errors or contaminants)
    
Why do we not do the full protocol

    - because we carried out the above tests and found intersections between
    unclassified and the other two groups (desired and undesired) to be almost
    negligible (as expected since taxonomy uses similarity), i. e. in the
    order of less than a handful (<~5) sequences.

    - what we propose is a compromise: unclassified singletons will usually 
    be in the order of hundreds, and removing them seems meaningful to avoid
    grossly overestimating biodiversity, but removing a few odd sequences will
    have very little impact, while at the same time we simplify and reduce
    costs.


EXAMPLE
=======

    Let sequences.fas be the file to be analyzed.
    
    0) Clean up sequences as usual in preparation of analysis,
    (denoising, removing too long or too short reads, etc...) We 
    will assume that 'sequences.fas' is already clean.

    	Normally at this point you would run Otupipe (e. g. uclust_seqs.bash)
	and get the final OTU count. Instead, we propose an alternate method.
    
    1) first blast it against Silva
    
    	blaster.bash sequences.fas
	
    2) once finished run Megan and save the Bacteria and Eukaryota hierarchies
    as
    	reads-Bacteria.fas
	reads-Eukaryota.fas
	
    3) extract all remaining reads: first create a listing of taxonomy assigned
    reads and then extract the remaining ones
    
    	grep ">" reads-Bacteria.fas | tr -d '>' > reads-Bacteria.lst
	grep ">" reads-Eukaryota.fas | tr -d '>' > reads-Eukaryota.lst
	
	cat reads-Bacteria.lst reads-Eukaryota.lst > reads-assigned.lst
	
	faSomeRecords -exclude sequences.fas reads-assigned.lst \
	    reads-unassigned.lst

    4) cluster the unassigned reads
    
    	uclust_seqs.bash reads-unassigned.fas
	
    5) identify singletons in unassigned reads
    
    	uclust_getininv.sh uclust-minsize=1/reads-unassigned-97/readmap.uc > \
	    reads-unassigned-singletons.lst
	    
    6) extract non-singletons from the unassigned reads
    
    	faSomeRecords -exclude reads-unassigned.fas \
	    	    reads-unassigned-singletons.lst \
		    reads-unassigned-nosingle.fas
		    
    7) join desired (Bacteria) and unassigned-non-singletons
    
    	cat reads-Bacteria.fas reads-unassigned-nosingle.fas > reads-ok.fas
	
    8) finally cluster the sum group
    
    	uclust_seqs.bash reads-ok.fas
    
    9) analyze the results
    
    	cd uclust-minsize=1/reads-ok-97
	uclust_abundances.sh |& tee stats.txt
	fitlognormal.bash richness 
	ls
	cat richness.prm
	display *.png
	
	You will get statistical data (Number of observed OTUs, number of
	singletons and doubletons, Chao1, Chao1 variance, ACE... as well
	as an estimation of the population distribution paramters after
	a fit to a log-normal curve, and a series of graphical abundance 
	charts in PNG format (including a Preston plot).
