# Supplementary material for: Analysis of Metagenomic Data Containing High Biodiversity Levels
Source: PLoS One. 2013 Mar 7;8(3):e58118. doi: 10.1371/journal.pone.0058118 (PMC3591453; doi:10.1371/journal.pone.0058118)
Supplement: File S1 — Methods and tools for population generation and analysis. This archive contains the programs and scripts developed to perform the analyses described in the paper. All the scripts have been written for UNIX-like systems (such as Linux, MacOS X or Windows with Cygwin); they are self-documenting (when run with option ‘-h’) and are released under the EU-GPL license. Detailed descriptions of the protocols used and the rationale behind them are included as plain text files. Driver scripts to reproduce the generation and analyses of synthetic datasets are also provided. Third party tools and databases from external origin have not been included and should be obtained from their respective authors. (ZIP) [file pone.0058118.s003.zip › howto/psplit/psplit.c]

/*
 * split - split a file into pieces
 *
 * Gunnar Ritter, Freiburg i. Br., Germany, May 2003.
 *
 * Jose R. Valverde, EMBnet/CNB, CSIC. Aug 2010.
 *	Added support for literal context splitting.
 */
/*
 * Copyright (c) 2003 Gunnar Ritter
 *
 * This software is provided 'as-is', without any express or implied
 * warranty. In no event will the authors be held liable for any damages
 * arising from the use of this software.
 *
 * Permission is granted to anyone to use this software for any purpose,
 * including commercial applications, and to alter it and redistribute
 * it freely, subject to the following restrictions:
 *
 * 1. The origin of this software must not be misrepresented; you must not
 *    claim that you wrote the original software. If you use this software
 *    in a product, an acknowledgment in the product documentation would be
 *    appreciated but is not required.
 *
 * 2. Altered source versions must be plainly marked as such, and must not be
 *    misrepresented as being the original software.
 *
 * 3. This notice may not be removed or altered from any source distribution.
 */

#if __GNUC__ >= 3 && __GNUC_MINOR__ >= 4
#define	USED	__attribute__ ((used))
#elif defined __GNUC__
#define	USED	__attribute__ ((unused))
#else
#define	USED
#endif
static const char sccsid[] USED = "@(#)split.sl	1.6 (gritter) 12/5/04";

#include <stdio.h>
#include <stdlib.h>
#include <string.h>
#include <libgen.h>
#include <unistd.h>
#include <sys/types.h>
#include <regex.h>
/*#include "atoll.h"*/

#if defined (__GLIBC__)
#if defined (_IO_getc_unlocked)
#undef	getc
#define	getc(f)		_IO_getc_unlocked(f)
#endif
#if defined (_IO_putc_unlocked)
#undef	putc
#define	putc(c, f)	_IO_putc_unlocked(c, f)
#endif
#endif

static const char *progname;
static long long bytecount;
static long long linecount = 1000;
static const char *prefix = "x";
static int suffixlength = 2;
static int status;
static char *pattern = NULL;

static void setbcount(const char *);
static void usage(void);
static void split(const char *);
static FILE *nextfile(void);
static void *smalloc(size_t);

int main(int argc, char **argv)
{
    int i;

    progname = basename(argv[0]);
    for (i = 1; i < argc && argv[i][0] == '-' && argv[i][1]; i++) {
	if (argv[i][1] == '-' && argv[i][2] == '\0') {
	    i++;
	    break;
	}
      nopt:switch (argv[i][1]) {
	case '\0':
	    continue;
	case 'a':
	    if (argv[i][2]) {
		suffixlength = atoi(&argv[i][2]);
		continue;
	    } else if (i + 1 < argc) {
		suffixlength = atoi(argv[++i]);
		continue;
	    } else
		suffixlength = 0;
	    break;
	case 'b':
	    linecount = 0;
	    if (argv[i][2]) {
		setbcount(&argv[i][2]);
		continue;
	    } else if (i + 1 < argc) {
		setbcount(argv[++i]);
		continue;
	    } else
		bytecount = 0;
	    break;
	case 'l':
	    bytecount = 0;
	    if (argv[i][2]) {
		linecount = atoll(&argv[i][2]);
		continue;
	    } else if (i + 1 < argc) {
		linecount = atoll(argv[++i]);
		continue;
	    } else
		linecount = 0;
	    break;
	case 'L':
	    if (argv[i][2]) {
		pattern = &argv[i][2];
		continue;
	    } else if (i + 1 < argc) {
		pattern = argv[++i];
		continue;
	    } else
		pattern = NULL;
	    break;
	case '0':
	case '1':
	case '2':
	case '3':
	case '4':
	case '5':
	case '6':
	case '7':
	case '8':
	case '9':
	    linecount = atoll(&argv[i][1]);
	    continue;
	default:
	    break;
	}
	argv[i]++;
	goto nopt;
    }
    if (suffixlength <= 0 || bytecount <= 0 && linecount <= 0)
	usage();
    if (i < argc) {
	if (i + 1 < argc)
	    prefix = argv[i + 1];
	split(argv[i]);
    } else
	split("-");
    return status;
}

static void setbcount(const char *s)
{
    char *x;

    bytecount = strtoll(s, &x, 10);
    if (*x == 'k')
	bytecount <<= 10;
    else if (*x == 'm')
	bytecount <<= 20;
}

static void usage(void)
{
    fprintf(stderr,
	    "Usage: %s [ -b#[k|m] | -Lpattern | -l# | -# ] [ -a# ] [ file [ name ] ]\n",
	    progname);
    exit(2);
}

static void split(const char *fn)
{
    FILE *fp, *op = NULL;
    long long bytes = bytecount, lines = linecount, n, m;
    char b[4096];
    int c;

    if (fn[0] == '-' && fn[1] == '\0')
	fp = stdin;
    else if ((fp = fopen(fn, "r")) == NULL) {
	fprintf(stderr, "cannot open input");
	exit(1);
    }

    if (linecount > 0) {
	if (pattern == NULL) {
	    while ((c = getc(fp)) != EOF) {
		if (lines >= linecount) {
		    lines = 0;
		    if (op)
			fclose(op);
		    op = nextfile();
		}
		putc(c, op);
		if (c == '\n')
		    lines++;
	    }
	} else {
	    /* process line by line and only count lines
	       matching the pattern */
	    if (re_comp(pattern) != NULL)
		usage();
	    while (fgets(b, 4096, fp) != NULL) {
		/* does the line match? */
		if (re_exec(b))
		    lines++;
		if (lines >= linecount) {
		    lines = 0;
		    if (op)
			fclose(op);
		    op = nextfile();
		}
		fputs(b, op);
	    }
	}
    } else {
	do {
	    if ((n = bytecount - bytes) > sizeof b)
		n = sizeof b;
	    else if (n == 0 && (n = bytecount) > sizeof b)
		n = sizeof b;
	    m = fread(b, 1, n, fp);
	    if (bytes >= bytecount) {
		bytes = 0;
		if (op)
		    fclose(op);
		op = nextfile();
	    }
	    if (m) {
		fwrite(b, 1, m, op);
		bytes += m;
	    }
	}
	while (m);
    }
}

static FILE *nextfile(void)
{
    static long long fileno;
    static char *name, *sufp;
    long long c;
    const char *cp;
    char *sp;
    FILE *fp;

    if (name == 0) {
	name = smalloc(strlen(prefix) + suffixlength + 1);
	sufp = name;
	for (cp = prefix; *cp; cp++)
	    *sufp++ = *cp;
    }
    c = fileno++;
    sp = &sufp[suffixlength];
    *sp = '\0';
    while (--sp >= sufp) {
	*sp = (c % 26) + 'a';
	c /= 26;
    }
    if (c) {
	char *msg, *mp;
	int i;

	mp = msg = smalloc(suffixlength * 2 + strlen(progname) + 60);
	for (cp = "more than "; *cp; cp++)
	    *mp++ = *cp;
	for (i = 0; i < suffixlength; i++)
	    *mp++ = 'a';
	*mp++ = '-';
	for (i = 0; i < suffixlength; i++)
	    *mp++ = 'z';
	for (cp = " output files needed, aborting "; *cp; cp++)
	    *mp++ = *cp;
	for (cp = progname; *cp; cp++)
	    *mp++ = *cp;
	*mp++ = '\n';
	write(2, msg, mp - msg);
	exit(1);
    }
    if ((fp = fopen(name, "w")) == NULL) {
	fprintf(stderr, "Cannot create output\n");
	exit(1);
    }
    return fp;
}

static void *smalloc(size_t size)
{
    void *vp;

    if ((vp = malloc(size)) == NULL) {
	write(2, "no memory\n", 10);
	_exit(077);
    }
    return vp;
}
