# Supplementary material for: Analysis of Metagenomic Data Containing High Biodiversity Levels
Source: PLoS One. 2013 Mar 7;8(3):e58118. doi: 10.1371/journal.pone.0058118 (PMC3591453; doi:10.1371/journal.pone.0058118)
Supplement: File S1 — Methods and tools for population generation and analysis. This archive contains the programs and scripts developed to perform the analyses described in the paper. All the scripts have been written for UNIX-like systems (such as Linux, MacOS X or Windows with Cygwin); they are self-documenting (when run with option ‘-h’) and are released under the EU-GPL license. Detailed descriptions of the protocols used and the rationale behind them are included as plain text files. Driver scripts to reproduce the generation and analyses of synthetic datasets are also provided. Third party tools and databases from external origin have not been included and should be obtained from their respective authors. (ZIP) [file pone.0058118.s003.zip › howto/psplit/psplit.1]

.\"
.\" Derived from split(1), Unix 32V:
.\" Copyright(C) Caldera International Inc. 2001-2002. All rights reserved.
.\"
.\" (C) Jos� R. Valverde. Modifications for psplit.
.\"
.\" Redistribution and use in source and binary forms, with or without
.\" modification, are permitted provided that the following conditions
.\" are met:
.\"   Redistributions of source code and documentation must retain the
.\"    above copyright notice, this list of conditions and the following
.\"    disclaimer.
.\"   Redistributions in binary form must reproduce the above copyright
.\"    notice, this list of conditions and the following disclaimer in the
.\"    documentation and/or other materials provided with the distribution.
.\"   All advertising materials mentioning features or use of this software
.\"    must display the following acknowledgement:
.\"      This product includes software developed or owned by Caldera
.\"      International, Inc.
.\"   Neither the name of Caldera International, Inc. nor the names of
.\"    other contributors may be used to endorse or promote products
.\"    derived from this software without specific prior written permission.
.\"
.\" USE OF THE SOFTWARE PROVIDED FOR UNDER THIS LICENSE BY CALDERA
.\" INTERNATIONAL, INC. AND CONTRIBUTORS ``AS IS'' AND ANY EXPRESS OR
.\" IMPLIED WARRANTIES, INCLUDING, BUT NOT LIMITED TO, THE IMPLIED
.\" WARRANTIES OF MERCHANTABILITY AND FITNESS FOR A PARTICULAR PURPOSE
.\" ARE DISCLAIMED. IN NO EVENT SHALL CALDERA INTERNATIONAL, INC. BE
.\" LIABLE FOR ANY DIRECT, INDIRECT INCIDENTAL, SPECIAL, EXEMPLARY, OR
.\" CONSEQUENTIAL DAMAGES (INCLUDING, BUT NOT LIMITED TO, PROCUREMENT OF
.\" SUBSTITUTE GOODS OR SERVICES; LOSS OF USE, DATA, OR PROFITS; OR
.\" BUSINESS INTERRUPTION) HOWEVER CAUSED AND ON ANY THEORY OF LIABILITY,
.\" WHETHER IN CONTRACT, STRICT LIABILITY, OR TORT (INCLUDING NEGLIGENCE
.\" OR OTHERWISE) ARISING IN ANY WAY OUT OF THE USE OF THIS SOFTWARE,
.\" EVEN IF ADVISED OF THE POSSIBILITY OF SUCH DAMAGE.
.TH PSPLIT 1 "12/6/04" "JR/Heirloom Toolchest" "User Commands"
.SH NAME
psplit \- split a file into pieces
.SH SYNOPSIS
.HP
.ad l
.nh
\fBpsplit\fR
[\fB\-b\fI\ bytes\fR[\fBk\fR|\fBm\fR] | \fB\-L\fI\ regex\fR |
\fB\-l\fI\ lines\fR | \fB\-\fIlines\fR]
[\fB\-a\fI\ suffixlength\fR]
[\fIfile\fR\ [\fIname\fR]]
.br
.hy 1
.ad b
.SH DESCRIPTION
.I Psplit
reads
.I file
and writes
it in
1000-line
pieces
as many as necessary,
onto
a set of output files.  The name of the first output
file is
.I name
with
.I aa
appended, and so on
lexicographically.
If no output name is given,
.B x
is default.
.PP
If no input file is given, or
if
.B \-
is given in its stead,
then the standard input file is used.
.PP
The following options
(all of them introduced by POSIX.2)
are accepted:
.TP 16
\fB\-a\fI\ suffixlength\fR
Use
.I suffixlength
characters for the appended part of the output file name
different for each file instead of 2
(using a
.I suffixlength
of 3 will create files named
\fBx\fIaaa\fR\^\(en\^\fBx\fIzzz\fR,
and so forth).
.TP 16
\fB\-b\fI\ n\fR[\fBk\fR|\fBm\fR]
Split the file in pieces of
.I n
bytes each.
If
.B k
is appended,
.I n
is taken in kilobyte (1024-byte) units;
with
.BR m ,
in megabyte units.
.TP 16
\fB\-l\fI\ n\fR
Split
the file in pieces of
.I n
lines each.
.TP 16
\fB\-L\fI\ regex\fR
Only count lines containing the stated regular expression (non-POSIX).
.SH "SEE ALSO"
csplit(1)
split(1)
