# Supplementary material for: Analysis of Metagenomic Data Containing High Biodiversity Levels
Source: PLoS One. 2013 Mar 7;8(3):e58118. doi: 10.1371/journal.pone.0058118 (PMC3591453; doi:10.1371/journal.pone.0058118)
Supplement: File S1 — Methods and tools for population generation and analysis. This archive contains the programs and scripts developed to perform the analyses described in the paper. All the scripts have been written for UNIX-like systems (such as Linux, MacOS X or Windows with Cygwin); they are self-documenting (when run with option ‘-h’) and are released under the EU-GPL license. Detailed descriptions of the protocols used and the rationale behind them are included as plain text files. Driver scripts to reproduce the generation and analyses of synthetic datasets are also provided. Third party tools and databases from external origin have not been included and should be obtained from their respective authors. (ZIP) [file pone.0058118.s003.zip › howto/extras/pickseqs]

#!/bin/bash
#
#   Script used to pick sequences at random from a fasta file
#   Usage:
#   	pickseqs fastafile.fas	nseqs
#
# put all sequences in one line
# remove empty lines
# remove sequence names
# randomly shuffle sequences
# pick $2 first sequences (i.e. select $2 random sequences)
# reinsert ">" in between sequences
# add new unique names to all sequences
#
#   (C) Jose R Valverde, EMBnet/CNB, 2009-2012
#   	jrvalverde@cnb.csic.es

perl bin/fasta1.pl $1 | grep -v "^$" | grep -v "^>" | shuf | head -$2 \
     | sed -e 's/^/>\
/'g | bin/numbseqs.sh > `basename $1 .fas`.$2.fas
