# Supplementary material for: Analysis of Metagenomic Data Containing High Biodiversity Levels
Source: PLoS One. 2013 Mar 7;8(3):e58118. doi: 10.1371/journal.pone.0058118 (PMC3591453; doi:10.1371/journal.pone.0058118)
Supplement: File S1 — Methods and tools for population generation and analysis. This archive contains the programs and scripts developed to perform the analyses described in the paper. All the scripts have been written for UNIX-like systems (such as Linux, MacOS X or Windows with Cygwin); they are self-documenting (when run with option ‘-h’) and are released under the EU-GPL license. Detailed descriptions of the protocols used and the rationale behind them are included as plain text files. Driver scripts to reproduce the generation and analyses of synthetic datasets are also provided. Third party tools and databases from external origin have not been included and should be obtained from their respective authors. (ZIP) [file pone.0058118.s003.zip › howto/extras/fastanoN.pl]

#
#   (C) Jose R Valverde, EMBnet/CNB, 2009-2012
#   	jrvalverde@cnb.csic.es
#
my $fasta_file=shift;

my $fh;
open($fh, $fasta_file) or die "can't open $fasta_file: $!\n";

my %sequence_data;
while (read_fasta_sequence($fh, \%sequence_data)) {
   unless ( $sequence_data{seq} =~ m/N/i ) {
      print ">$sequence_data{header}\n$sequence_data{seq}\n\n";
   }
}

sub read_fasta_sequence {
   my ($fh, $seq_info) = @_;

   $seq_info->{seq} = undef; # clear out previous sequence

   # put the header into place
   $seq_info->{header} = $seq_info->{next_header} if $seq_info->{next_header};

   my $file_not_empty = 0; 
   while (<$fh>) {
      $file_not_empty = 1;
      next if /^\s*$/;  # skip blank lines
      chomp;    

      if (/^>/) { # fasta header line
         my $h = $_;    
         $h =~ s/^>//;  
         if ($seq_info->{header}) {
            $seq_info->{next_header} = $h;
            return $seq_info;   
         }              
         else { # first time through only
            $seq_info->{header} = $h;
         }              
      }         
      else {    
         s/\s+//;  # remove any white space
         $seq_info->{seq} .= $_;         
      }         
   }    

   if ($file_not_empty) {
      return $seq_info;
   }    
   else {
      # clean everything up
      $seq_info->{header} = $seq_info->{seq} = $seq_info->{next_header} = undef;

      return;   
   }    
}
