# Supplementary material for: Analysis of Metagenomic Data Containing High Biodiversity Levels
Source: PLoS One. 2013 Mar 7;8(3):e58118. doi: 10.1371/journal.pone.0058118 (PMC3591453; doi:10.1371/journal.pone.0058118)
Supplement: File S1 — Methods and tools for population generation and analysis. This archive contains the programs and scripts developed to perform the analyses described in the paper. All the scripts have been written for UNIX-like systems (such as Linux, MacOS X or Windows with Cygwin); they are self-documenting (when run with option ‘-h’) and are released under the EU-GPL license. Detailed descriptions of the protocols used and the rationale behind them are included as plain text files. Driver scripts to reproduce the generation and analyses of synthetic datasets are also provided. Third party tools and databases from external origin have not been included and should be obtained from their respective authors. (ZIP) [file pone.0058118.s003.zip › howto/03_NOTES.txt]

NOTES about synthetic datasets
==============================

All the synthetic populations are available upon request and will be
made available after the paper is published. We regret not including
all of them here, but their size is rather large (several MB).

We include

    12S-20K-v1.fas
    V3V5-20K-v1.fas
    refssu-LogNormal-0-2-10000.fas   
    refv3-LogNormal-0-2-10000.fas    
    refv3v5-LogNormal-0-2-10000.fas
    refv4v6-LogNormal-0-2-10000.fas
    refv6-LogNormal-0-2-7000.fas
    refv6a-LogNormal-0-2-10000.fas
    refv9-LogNormal-0-2-10000.fas

To generate the doubled and tripled populations, simply duplicate them
or triplicate them with cat.

NOTES about experimental datasets
=================================

We do not include the experimental datasets as all of them have been
published and are already available on the Net following the information
from their authors.
